# Supplementary material for: A study on the evolution of original sites of fortifications from the perspective of Historic Urban Landscape: Cases of Paris, Beijing, and Moscow
Source: PLoS One. 2025 Apr 2;20(4):e0318665. doi: 10.1371/journal.pone.0318665 (PMC11964278; doi:10.1371/journal.pone.0318665)
Supplement: S1 File — (XLSX) [file pone.0318665.s001.xlsx]

## Sheet: Sheet1
Beijing		1949	1960	1996	2024
	Fortifications(km2)	0.85	0.05	0.05	0.05		0.177453	0.0104384	0.010352	0.0104384
	Unbulit area(km2)	1.14	0	0	0		0.237996	0	0	0
	Built-up area(km2)	0.43	0.2	1.15	0.65		0.0897704	0.0417537	0.238095	0.135699
	Moat(km2)	0.81	1.13	0.63	0.63
	Open space(km2)	0.6	1.89	1.1	1.61		0.294363	0.63048	0.358178	0.467641
	Street and transportation(km2)	0.96	1.52	1.9	1.85		0.200418	0.317328	0.393375	0.386221
	Total(km2)	4.79	4.79	4.83	4.79
Moscow		1812	1935	2008	2024
	Fortifications(km2)	0.22	0	0	0
	Unbulit area(km2)	0.51	0	0	0
	Built-up area(km2)	0.1	0.18	0.05	0.05
	Open space(km2)	0	0.43	0.34	0.48		0	0.380531	0.303571	0.424779
	Street and transportation(km2)	0.3	0.52	0.73	0.6		0.265487	0.460177	0.651786	0.530973
	Total(km2)	1.13	1.13	1.12	1.13
Paris		1912	1953	1988	2024
	Fortifications(km2)	1.7	0	0	0
	Unbulit area(km2)	4.99	0.83	0	0
	Built-up area(km2)	0	3.13	3.54	3.6		0	0.310208	0.350842	0.356789
	Moat(km2)	1.32	0	0	0
	Open space(km2)	0.58	4.58	2.4	3.02		0.188305	0.453915	0.237859	0.299306
	Street and transportation(km2)	1.5	1.55	4.15	3.47		0.148662	0.153617	0.411298	0.343905
	Total(km2)	10.09	10.09	10.09	10.09
