# Supplementary material for: A study on the evolution of original sites of fortifications from the perspective of Historic Urban Landscape: Cases of Paris, Beijing, and Moscow
Source: PLoS One. 2025 Apr 2;20(4):e0318665. doi: 10.1371/journal.pone.0318665 (PMC11964278; doi:10.1371/journal.pone.0318665)
Supplement: S1 Data — (ZIP) [file pone.0318665.s002.zip]

Archive with 96 entries (96 files):
- data/beijing1924.cpg
- data/beijing1924.dbf
- data/beijing1924.prj
- data/beijing1924.sbn
- data/beijing1924.sbx
- data/beijing1924.shp
- data/beijing1924.shp.xml
- data/beijing1924.shx
- data/beijing1971.cpg
- data/beijing1971.dbf
- data/beijing1971.prj
- data/beijing1971.sbn
- data/beijing1971.sbx
- data/beijing1971.shp
- data/beijing1971.shp.xml
- data/beijing1971.shx
- data/beijing2000.cpg
- data/beijing2000.dbf
- data/beijing2000.prj
- data/beijing2000.sbn
- data/beijing2000.sbx
- data/beijing2000.shp
- data/beijing2000.shp.xml
- data/beijing2000.shx
- data/beijing2024.cpg
- data/beijing2024.dbf
- data/beijing2024.prj
- data/beijing2024.sbn
- data/beijing2024.sbx
- data/beijing2024.shp
- data/beijing2024.shp.xml
- data/beijing2024.shx
- data/moscow1812.cpg
- data/moscow1812.dbf
- data/moscow1812.prj
- data/moscow1812.sbn
- data/moscow1812.sbx
- data/moscow1812.shp
- data/moscow1812.shp.xml
- data/moscow1812.shx
- data/moscow1935.cpg
- data/moscow1935.dbf
- data/moscow1935.prj
- data/moscow1935.sbn
- data/moscow1935.sbx
- data/moscow1935.shp
- data/moscow1935.shp.xml
- data/moscow1935.shx
- data/moscow2014.cpg
- data/moscow2014.dbf
- data/moscow2014.prj
- data/moscow2014.sbn
- data/moscow2014.sbx
- data/moscow2014.shp
- data/moscow2014.shp.xml
- data/moscow2014.shx
- data/moscow2024.cpg
- data/moscow2024.dbf
- data/moscow2024.prj
- data/moscow2024.sbn
- data/moscow2024.sbx
- data/moscow2024.shp
- data/moscow2024.shp.xml
- data/moscow2024.shx
- data/paris1919.cpg
- data/paris1919.dbf
- data/paris1919.prj
- data/paris1919.sbn
- data/paris1919.sbx
- data/paris1919.shp
- data/paris1919.shp.xml
- data/paris1919.shx
- data/paris1953.cpg
- data/paris1953.dbf
- data/paris1953.prj
- data/paris1953.sbn
- data/paris1953.sbx
- data/paris1953.shp
- data/paris1953.shp.xml
- data/paris1953.shx
- data/paris1988.cpg
- data/paris1988.dbf
- data/paris1988.prj
- data/paris1988.sbn
- data/paris1988.sbx
- data/paris1988.shp
- data/paris1988.shp.xml
- data/paris1988.shx
- data/paris2024.cpg
- data/paris2024.dbf
- data/paris2024.prj
- data/paris2024.sbn
- data/paris2024.sbx
- data/paris2024.shp
- data/paris2024.shp.xml
- data/paris2024.shx
