# Supplementary material for: A study on the evolution of original sites of fortifications from the perspective of Historic Urban Landscape: Cases of Paris, Beijing, and Moscow
Source: PLoS One. 2025 Apr 2;20(4):e0318665. doi: 10.1371/journal.pone.0318665 (PMC11964278; doi:10.1371/journal.pone.0318665)
Supplement: S1 Data — (ZIP) [file pone.0318665.s002.zip › data/beijing2000.shp.xml]

<metadata xml:lang="zh"><Esri><CreaDate>20241215</CreaDate><CreaTime>23585500</CreaTime><ArcGISFormat>1.0</ArcGISFormat><SyncOnce>FALSE</SyncOnce><DataProperties><lineage><Process ToolSource="d:\arch\arcgis\pro\Resources\ArcToolbox\toolboxes\Data Management Tools.tbx\CreateFeatureclass" Date="20241215" Time="235855">CreateFeatureclass E:\HUL\三城城墙原基址分析\三城城墙原基址分析.gdb 城墙 折线 # 不支持 支持 "PROJCS["WGS_1984_Web_Mercator_Auxiliary_Sphere",GEOGCS["GCS_WGS_1984",DATUM["D_WGS_1984",SPHEROID["WGS_1984",6378137.0,298.257223563]],PRIMEM["Greenwich",0.0],UNIT["Degree",0.0174532925199433]],PROJECTION["Mercator_Auxiliary_Sphere"],PARAMETER["False_Easting",0.0],PARAMETER["False_Northing",0.0],PARAMETER["Central_Meridian",0.0],PARAMETER["Standard_Parallel_1",0.0],PARAMETER["Auxiliary_Sphere_Type",0.0],UNIT["Meter",1.0]];-20037700 -30241100 10000;-100000 10000;-100000 10000;0.001;0.001;0.001;IsHighPrecision" # # # # #</Process><Process ToolSource="d:\arch\arcgis\pro\Resources\ArcToolbox\toolboxes\Data Management Tools.tbx\UpdateSchema" Date="20241215" Time="235855">UpdateSchema E:\HUL\三城城墙原基址分析\三城城墙原基址分析.gdb\城墙 &lt;operationSequence&gt;&lt;workflow&gt;&lt;AlterField&gt;&lt;field_name&gt;OBJECTID&lt;/field_name&gt;&lt;field_alias&gt;OBJECTID&lt;/field_alias&gt;&lt;/AlterField&gt;&lt;/workflow&gt;&lt;workflow&gt;&lt;AlterField&gt;&lt;field_name&gt;SHAPE&lt;/field_name&gt;&lt;field_alias&gt;SHAPE&lt;/field_alias&gt;&lt;/AlterField&gt;&lt;/workflow&gt;&lt;/operationSequence&gt;</Process><Process Name="缓冲区" ToolSource="d:\arch\arcgis\pro\Resources\ArcToolbox\toolboxes\Analysis Tools.tbx\Buffer" Date="20241216" Time="175418">Buffer 城墙 E:\HUL\三城城墙原基址分析\三城城墙原基址分析.gdb\城墙_Buffer1 "20 Meters" 左侧 圆形 将全部输出要素融合为一个要素 # 平面</Process><Process Name="面转线" ToolSource="d:\arch\arcgis\pro\Resources\ArcToolbox\toolboxes\Data Management Tools.tbx\PolygonToLine" Date="20241216" Time="175418">PolygonToLine E:\HUL\三城城墙原基址分析\三城城墙原基址分析.gdb\城墙_Buffer1 E:\HUL\三城城墙原基址分析\三城城墙原基址分析.gdb\城墙_Buffer1_PolygonToLine IDENTIFY_NEIGHBORS</Process><Process ToolSource="d:\arch\arcgis\pro\Resources\ArcToolbox\toolboxes\Conversion Tools.tbx\ExportFeatures" Date="20241216" Time="202730">ExportFeatures ModelBuilder\输出要素类:城墙_Buffer1_PolygonToLine E:\HUL\三城城墙原基址分析\三城城墙原基址分析.gdb\护城河 # NOT_USE_ALIAS "LEFT_FID "LEFT_FID" true true false 4 Long 0 0,First,#,ModelBuilder\输出要素类:城墙_Buffer1_PolygonToLine,LEFT_FID,-1,-1;RIGHT_FID "RIGHT_FID" true true false 4 Long 0 0,First,#,ModelBuilder\输出要素类:城墙_Buffer1_PolygonToLine,RIGHT_FID,-1,-1;Shape_Length "Shape_Length" false true true 8 Double 0 0,First,#,ModelBuilder\输出要素类:城墙_Buffer1_PolygonToLine,Shape_Length,-1,-1" #</Process><Process Name="缓冲区 (2)" ToolSource="d:\arch\arcgis\pro\Resources\ArcToolbox\toolboxes\Analysis Tools.tbx\Buffer" Date="20241216" Time="204910">Buffer 护城河 E:\HUL\三城城墙原基址分析\三城城墙原基址分析.gdb\护城河外面 "20 Meters" 右 圆形 将全部输出要素融合为一个要素 # 平面</Process><Process Name="面转线 (2)" ToolSource="d:\arch\arcgis\pro\Resources\ArcToolbox\toolboxes\Data Management Tools.tbx\PolygonToLine" Date="20241216" Time="204910">PolygonToLine E:\HUL\三城城墙原基址分析\三城城墙原基址分析.gdb\护城河外面 E:\HUL\三城城墙原基址分析\三城城墙原基址分析.gdb\护城河外 IDENTIFY_NEIGHBORS</Process><Process Name="要素转面" ToolSource="d:\arch\arcgis\pro\Resources\ArcToolbox\toolboxes\Data Management Tools.tbx\FeatureToPolygon" Date="20241219" Time="180301">FeatureToPolygon 护城河外:护城河外 E:\HUL\三城城墙原基址分析\三城城墙原基址分析.gdb\护城河外_FeatureToPolygon # ATTRIBUTES #</Process><Process Name="裁剪" ToolSource="d:\arch\arcgis\pro\Resources\ArcToolbox\toolboxes\Analysis Tools.tbx\Clip" Date="20241219" Time="181544">Clip E:\HUL\三城城墙原基址分析\三城城墙原基址分析.gdb\护城河外_FeatureToPolygon 二环主要道路投影Merge_Buffer E:\HUL\三城城墙原基址分析\三城城墙原基址分析.gdb\二环主要道路面 #</Process><Process ToolSource="d:\arch\arcgis\pro\Resources\ArcToolbox\toolboxes\Data Management Tools.tbx\PolygonToLine" Date="20241220" Time="223945">PolygonToLine 二环主要道路面:二环主要道路面 E:\HUL\三城城墙原基址分析\二环道路外边线.shp IDENTIFY_NEIGHBORS</Process><Process ToolSource="d:\arch\arcgis\pro\Resources\ArcToolbox\toolboxes\Conversion Tools.tbx\ExportFeatures" Date="20241221" Time="141924">ExportFeatures 2024\二环道路外边线 E:\HUL\三城城墙原基址分析\三城城墙原基址分析.gdb\二环道路外边线_ExportFeatures2 # NOT_USE_ALIAS "LEFT_FID "LEFT_FID" true true false 10 Long 0 10,First,#,2024\二环道路外边线,LEFT_FID,-1,-1;RIGHT_FID "RIGHT_FID" true true false 10 Long 0 10,First,#,2024\二环道路外边线,RIGHT_FID,-1,-1" #</Process><Process ToolSource="d:\arch\arcgis\pro\Resources\ArcToolbox\toolboxes\Analysis Tools.tbx\Clip" Date="20241221" Time="194640">Clip 1996所有道路线 城墙原基址\城墙原基址面 E:\HUL\三城城墙原基址分析\三城城墙原基址分析.gdb\c1996所有道路线_Clip #</Process><Process ToolSource="d:\arch\arcgis\pro\Resources\ArcToolbox\toolboxes\Data Management Tools.tbx\FeatureToPolygon" Date="20241221" Time="205958">FeatureToPolygon c1996所有道路线_Clip;分割线1996_Merge;城墙原基址\输出要素类:城墙_Buffer1_PolygonToLine;城墙原基址\护城河外:护城河外 E:\HUL\三城城墙原基址分析\三城城墙原基址分析.gdb\c1996所有道路线_Cli_FeatureToPoly1 # ATTRIBUTES #</Process><Process ToolSource="d:\arch\arcgis\pro\Resources\ArcToolbox\toolboxes\Data Management Tools.tbx\UpdateSchema" Date="20241221" Time="210109">UpdateSchema "CIMDATA=&lt;CIMStandardDataConnection xsi:type='typens:CIMStandardDataConnection' xmlns:xsi='http://www.w3.org/2001/XMLSchema-instance' xmlns:xs='http://www.w3.org/2001/XMLSchema' xmlns:typens='http://www.esri.com/schemas/ArcGIS/3.0.0'&gt;&lt;WorkspaceConnectionString&gt;DATABASE=E:\HUL\三城城墙原基址分析\三城城墙原基址分析.gdb&lt;/WorkspaceConnectionString&gt;&lt;WorkspaceFactory&gt;FileGDB&lt;/WorkspaceFactory&gt;&lt;Dataset&gt;c1996所有道路线_Cli_FeatureToPoly1&lt;/Dataset&gt;&lt;DatasetType&gt;esriDTFeatureClass&lt;/DatasetType&gt;&lt;/CIMStandardDataConnection&gt;" &lt;operationSequence&gt;&lt;workflow&gt;&lt;AddField&gt;&lt;field_name&gt;功能&lt;/field_name&gt;&lt;field_type&gt;LONG&lt;/field_type&gt;&lt;field_is_nullable&gt;True&lt;/field_is_nullable&gt;&lt;field_is_required&gt;False&lt;/field_is_required&gt;&lt;/AddField&gt;&lt;/workflow&gt;&lt;/operationSequence&gt;</Process><Process ToolSource="d:\arch\arcgis\pro\Resources\ArcToolbox\toolboxes\Data Management Tools.tbx\CalculateField" Date="20241221" Time="210121">CalculateField c1996所有道路线_Cli_FeatureToPoly1 功能 1 "Python 3" # 文本 NO_ENFORCE_DOMAINS</Process><Process ToolSource="d:\arch\arcgis\pro\Resources\ArcToolbox\toolboxes\Data Management Tools.tbx\CalculateField" Date="20241221" Time="210438">CalculateField c1996所有道路线_Cli_FeatureToPoly1 功能 3 "Python 3" # 文本 NO_ENFORCE_DOMAINS</Process><Process ToolSource="d:\arch\arcgis\pro\Resources\ArcToolbox\toolboxes\Data Management Tools.tbx\CalculateField" Date="20241221" Time="211828">CalculateField c1996所有道路线_Cli_FeatureToPoly1 功能 3 "Python 3" # 文本 NO_ENFORCE_DOMAINS</Process><Process ToolSource="d:\arch\arcgis\pro\Resources\ArcToolbox\toolboxes\Data Management Tools.tbx\CalculateField" Date="20241221" Time="212209">CalculateField c1996所有道路线_Cli_FeatureToPoly1 功能 3 "Python 3" # 文本 NO_ENFORCE_DOMAINS</Process><Process ToolSource="d:\arch\arcgis\pro\Resources\ArcToolbox\toolboxes\Data Management Tools.tbx\CalculateField" Date="20241221" Time="212632">CalculateField c1996所有道路线_Cli_FeatureToPoly1 功能 2 "Python 3" # 文本 NO_ENFORCE_DOMAINS</Process><Process ToolSource="d:\arch\arcgis\pro\Resources\ArcToolbox\toolboxes\Data Management Tools.tbx\CalculateField" Date="20241221" Time="214835">CalculateField c1996所有道路线_Cli_FeatureToPoly1 功能 2 "Python 3" # 文本 NO_ENFORCE_DOMAINS</Process><Process ToolSource="d:\arch\arcgis\pro\Resources\ArcToolbox\toolboxes\Data Management Tools.tbx\CalculateField" Date="20241221" Time="215200">CalculateField c1996所有道路线_Cli_FeatureToPoly1 功能 4 "Python 3" # 文本 NO_ENFORCE_DOMAINS</Process><Process ToolSource="d:\arch\arcgis\pro\Resources\ArcToolbox\toolboxes\Data Management Tools.tbx\CalculateField" Date="20241221" Time="215508">CalculateField c1996所有道路线_Cli_FeatureToPoly1 功能 4 "Python 3" # 文本 NO_ENFORCE_DOMAINS</Process><Process ToolSource="d:\arch\arcgis\pro\Resources\ArcToolbox\toolboxes\Data Management Tools.tbx\CalculateField" Date="20241221" Time="215530">CalculateField c1996所有道路线_Cli_FeatureToPoly1 功能 3 "Python 3" # 文本 NO_ENFORCE_DOMAINS</Process><Process ToolSource="d:\arch\arcgis\pro\Resources\ArcToolbox\toolboxes\Data Management Tools.tbx\CalculateField" Date="20241221" Time="215746">CalculateField c1996所有道路线_Cli_FeatureToPoly1 功能 3 "Python 3" # 文本 NO_ENFORCE_DOMAINS</Process><Process ToolSource="d:\arch\arcgis\pro\Resources\ArcToolbox\toolboxes\Data Management Tools.tbx\CalculateField" Date="20241221" Time="215829">CalculateField c1996所有道路线_Cli_FeatureToPoly1 功能 4 "Python 3" # 文本 NO_ENFORCE_DOMAINS</Process><Process ToolSource="d:\arch\arcgis\pro\Resources\ArcToolbox\toolboxes\Data Management Tools.tbx\CalculateField" Date="20241221" Time="220102">CalculateField c1996所有道路线_Cli_FeatureToPoly1 功能 3 "Python 3" # 文本 NO_ENFORCE_DOMAINS</Process><Process ToolSource="d:\arch\arcgis\pro\Resources\ArcToolbox\toolboxes\Data Management Tools.tbx\CalculateField" Date="20241221" Time="220205">CalculateField c1996所有道路线_Cli_FeatureToPoly1 功能 4 "Python 3" # 文本 NO_ENFORCE_DOMAINS</Process><Process ToolSource="d:\arch\arcgis\pro\Resources\ArcToolbox\toolboxes\Data Management Tools.tbx\CalculateField" Date="20241221" Time="220232">CalculateField c1996所有道路线_Cli_FeatureToPoly1 功能 3 "Python 3" # 文本 NO_ENFORCE_DOMAINS</Process><Process ToolSource="d:\arch\arcgis\pro\Resources\ArcToolbox\toolboxes\Data Management Tools.tbx\CalculateField" Date="20241221" Time="220432">CalculateField c1996所有道路线_Cli_FeatureToPoly1 功能 4 "Python 3" # 文本 NO_ENFORCE_DOMAINS</Process><Process ToolSource="d:\arch\arcgis\pro\Resources\ArcToolbox\toolboxes\Data Management Tools.tbx\Dissolve" Date="20241221" Time="221301">Dissolve c1996所有道路线_Cli_FeatureToPoly1 E:\HUL\三城城墙原基址分析\三城城墙原基址分析.gdb\c1996所有道路线_Cli_Feat_Dissolve 功能 "Shape_Area SUM" MULTI_PART DISSOLVE_LINES #</Process><Process ToolSource="d:\arch\arcgis\pro\Resources\ArcToolbox\toolboxes\Conversion Tools.tbx\ExportFeatures" Date="20250116" Time="121412">ExportFeatures 计算组\c1996所有道路线_Cli_Feat_Dissolve E:\HUL新\data\beijing2000.shp # NOT_USE_ALIAS "功能 "功能" true true false 4 Long 0 0,First,#,计算组\c1996所有道路线_Cli_Feat_Dissolve,功能,-1,-1;SUM_Shape_Area "SUM_Shape_Area" true true false 8 Double 0 0,First,#,计算组\c1996所有道路线_Cli_Feat_Dissolve,SUM_Shape_Area,-1,-1;Shape_Length "Shape_Length" false true true 8 Double 0 0,First,#,计算组\c1996所有道路线_Cli_Feat_Dissolve,Shape_Length,-1,-1;Shape_Area "Shape_Area" false true true 8 Double 0 0,First,#,计算组\c1996所有道路线_Cli_Feat_Dissolve,Shape_Area,-1,-1" #</Process></lineage><itemProps><itemName Sync="TRUE">beijing2000</itemName><imsContentType Sync="TRUE">002</imsContentType><itemLocation><linkage Sync="TRUE">file://\\ADMINISTER1\E$\HUL新\data\beijing2000.shp</linkage><protocol Sync="TRUE">Local Area Network</protocol></itemLocation><itemSize Sync="TRUE">0.000</itemSize></itemProps><coordRef><type Sync="TRUE">Projected</type><geogcsn Sync="TRUE">GCS_WGS_1984</geogcsn><csUnits Sync="TRUE">Linear Unit: Meter (1.000000)</csUnits><projcsn Sync="TRUE">WGS_1984_Web_Mercator_Auxiliary_Sphere</projcsn><peXml Sync="TRUE">&lt;ProjectedCoordinateSystem xsi:type='typens:ProjectedCoordinateSystem' xmlns:xsi='http://www.w3.org/2001/XMLSchema-instance' xmlns:xs='http://www.w3.org/2001/XMLSchema' xmlns:typens='http://www.esri.com/schemas/ArcGIS/3.0.0'&gt;&lt;WKT&gt;PROJCS[&amp;quot;WGS_1984_Web_Mercator_Auxiliary_Sphere&amp;quot;,GEOGCS[&amp;quot;GCS_WGS_1984&amp;quot;,DATUM[&amp;quot;D_WGS_1984&amp;quot;,SPHEROID[&amp;quot;WGS_1984&amp;quot;,6378137.0,298.257223563]],PRIMEM[&amp;quot;Greenwich&amp;quot;,0.0],UNIT[&amp;quot;Degree&amp;quot;,0.0174532925199433]],PROJECTION[&amp;quot;Mercator_Auxiliary_Sphere&amp;quot;],PARAMETER[&amp;quot;False_Easting&amp;quot;,0.0],PARAMETER[&amp;quot;False_Northing&amp;quot;,0.0],PARAMETER[&amp;quot;Central_Meridian&amp;quot;,0.0],PARAMETER[&amp;quot;Standard_Parallel_1&amp;quot;,0.0],PARAMETER[&amp;quot;Auxiliary_Sphere_Type&amp;quot;,0.0],UNIT[&amp;quot;Meter&amp;quot;,1.0],AUTHORITY[&amp;quot;EPSG&amp;quot;,3857]]&lt;/WKT&gt;&lt;XOrigin&gt;-20037700&lt;/XOrigin&gt;&lt;YOrigin&gt;-30241100&lt;/YOrigin&gt;&lt;XYScale&gt;148923141.92838538&lt;/XYScale&gt;&lt;ZOrigin&gt;-100000&lt;/ZOrigin&gt;&lt;ZScale&gt;10000&lt;/ZScale&gt;&lt;MOrigin&gt;-100000&lt;/MOrigin&gt;&lt;MScale&gt;10000&lt;/MScale&gt;&lt;XYTolerance&gt;0.001&lt;/XYTolerance&gt;&lt;ZTolerance&gt;0.001&lt;/ZTolerance&gt;&lt;MTolerance&gt;0.001&lt;/MTolerance&gt;&lt;HighPrecision&gt;true&lt;/HighPrecision&gt;&lt;WKID&gt;102100&lt;/WKID&gt;&lt;LatestWKID&gt;3857&lt;/LatestWKID&gt;&lt;/ProjectedCoordinateSystem&gt;</peXml></coordRef><LayerFile>{"type":"CIMLayerDocument","version":"3.0.0","build":36056,"layers":["CIMPATH=__/0bf4be37c50c48a4832bb1db9bca7161.json"],"layerDefinitions":[{"type":"CIMFeatureLayer","name":"护城河外面","uRI":"CIMPATH=__/0bf4be37c50c48a4832bb1db9bca7161.json","sourceModifiedTime":{"type":"TimeInstant"},"useSourceMetadata":true,"description":"城墙_Buffer1","layerElevation":{"type":"CIMLayerElevationSurface","elevationSurfaceLayerURI":"CIMPATH=c45d3d2d172743238fb304d6337190f1.json"},"expanded":true,"layerType":"Operational","showLegends":true,"visibility":true,"displayCacheType":"Permanent","maxDisplayCacheAge":5,"showPopups":true,"serviceLayerID":-1,"refreshRate":-1,"refreshRateUnit":"esriTimeUnitsSeconds","blendingMode":"Alpha","allowDrapingOnIntegratedMesh":true,"autoGenerateFeatureTemplates":true,"featureElevationExpression":"0","featureTable":{"type":"CIMFeatureTable","displayField":"Shape_Length","editable":true,"dataConnection":{"type":"CIMStandardDataConnection","workspaceConnectionString":"DATABASE=E:\\HUL\\三城城墙原基址分析\\三城城墙原基址分析.gdb","workspaceFactory":"FileGDB","dataset":"护城河外面","datasetType":"esriDTFeatureClass"},"studyAreaSpatialRel":"esriSpatialRelUndefined","searchOrder":"esriSearchOrderSpatial"},"htmlPopupEnabled":true,"selectable":true,"featureCacheType":"Session","displayFiltersType":"ByScale","featureBlendingMode":"Alpha","labelClasses":[{"type":"CIMLabelClass","expression":"$feature.OBJECTID","expressionEngine":"Arcade","featuresToLabel":"AllVisibleFeatures","maplexLabelPlacementProperties":{"type":"CIMMaplexLabelPlacementProperties","featureType":"Polygon","avoidPolygonHoles":true,"canOverrunFeature":true,"canPlaceLabelOutsidePolygon":true,"canRemoveOverlappingLabel":true,"canStackLabel":true,"connectionType":"Unambiguous","constrainOffset":"NoConstraint","contourAlignmentType":"Page","contourLadderType":"Straight","contourMaximumAngle":90,"enableConnection":true,"featureWeight":0,"fontHeightReductionLimit":4,"fontHeightReductionStep":0.5,"fontWidthReductionLimit":90,"fontWidthReductionStep":5,"graticuleAlignmentType":"Straight","keyNumberGroupName":"Default","labelBuffer":15,"labelLargestPolygon":false,"labelPriority":-1,"labelStackingProperties":{"type":"CIMMaplexLabelStackingProperties","stackAlignment":"ChooseBest","maximumNumberOfLines":3,"minimumNumberOfCharsPerLine":3,"maximumNumberOfCharsPerLine":24,"separators":[{"type":"CIMMaplexStackingSeparator","separator":" ","splitAfter":true},{"type":"CIMMaplexStackingSeparator","separator":",","visible":true,"splitAfter":true}],"trimStackingSeparators":true},"lineFeatureType":"General","linePlacementMethod":"OffsetCurvedFromLine","maximumLabelOverrun":80,"maximumLabelOverrunUnit":"Point","minimumFeatureSizeUnit":"Map","multiPartOption":"OneLabelPerPart","offsetAlongLineProperties":{"type":"CIMMaplexOffsetAlongLineProperties","placementMethod":"BestPositionAlongLine","labelAnchorPoint":"CenterOfLabel","distanceUnit":"Percentage","useLineDirection":true},"pointExternalZonePriorities":{"type":"CIMMaplexExternalZonePriorities","aboveLeft":4,"aboveCenter":2,"aboveRight":1,"centerRight":3,"belowRight":5,"belowCenter":7,"belowLeft":8,"centerLeft":6},"pointPlacementMethod":"AroundPoint","polygonAnchorPointType":"GeometricCenter","polygonBoundaryWeight":0,"polygonExternalZones":{"type":"CIMMaplexExternalZonePriorities","aboveLeft":4,"aboveCenter":2,"aboveRight":1,"centerRight":3,"belowRight":5,"belowCenter":7,"belowLeft":8,"centerLeft":6},"polygonFeatureType":"General","polygonInternalZones":{"type":"CIMMaplexInternalZonePriorities","center":1},"polygonPlacementMethod":"HorizontalInPolygon","primaryOffset":1,"primaryOffsetUnit":"Point","removeExtraWhiteSpace":true,"repetitionIntervalUnit":"Map","rotationProperties":{"type":"CIMMaplexRotationProperties","rotationType":"Arithmetic","alignmentType":"Straight"},"secondaryOffset":100,"strategyPriorities":{"type":"CIMMaplexStrategyPriorities","stacking":1,"overrun":2,"fontCompression":3,"fontReduction":4,"abbreviation":5},"thinningDistanceUnit":"Point","truncationMarkerCharacter":".","truncationMinimumLength":1,"truncationPreferredCharacters":"aeiou","polygonAnchorPointPerimeterInsetUnit":"Point"},"name":"Class 1","priority":-1,"standardLabelPlacementProperties":{"type":"CIMStandardLabelPlacementProperties","featureType":"Line","featureWeight":"Low","labelWeight":"High","numLabelsOption":"OneLabelPerName","lineLabelPosition":{"type":"CIMStandardLineLabelPosition","above":true,"inLine":true,"parallel":true},"lineLabelPriorities":{"type":"CIMStandardLineLabelPriorities","aboveStart":3,"aboveAlong":3,"aboveEnd":3,"centerStart":3,"centerAlong":3,"centerEnd":3,"belowStart":3,"belowAlong":3,"belowEnd":3},"pointPlacementMethod":"AroundPoint","pointPlacementPriorities":{"type":"CIMStandardPointPlacementPriorities","aboveLeft":2,"aboveCenter":2,"aboveRight":1,"centerLeft":3,"centerRight":2,"belowLeft":3,"belowCenter":3,"belowRight":2},"rotationType":"Arithmetic","polygonPlacementMethod":"AlwaysHorizontal"},"textSymbol":{"type":"CIMSymbolReference","symbol":{"type":"CIMTextSymbol","blockProgression":"TTB","depth3D":1,"extrapolateBaselines":true,"fontEffects":"Normal","fontEncoding":"Unicode","fontFamilyName":"Tahoma","fontStyleName":"Regular","fontType":"Unspecified","haloSize":1,"height":10,"hinting":"Default","horizontalAlignment":"Left","kerning":true,"letterWidth":100,"ligatures":true,"lineGapType":"ExtraLeading","symbol":{"type":"CIMPolygonSymbol","symbolLayers":[{"type":"CIMSolidFill","enable":true,"color":{"type":"CIMRGBColor","values":[0,0,0,100]}}]},"textCase":"Normal","textDirection":"LTR","verticalAlignment":"Bottom","verticalGlyphOrientation":"Right","wordSpacing":100,"billboardMode3D":"FaceNearPlane"}},"useCodedValue":true,"visibility":true,"iD":-1}],"renderer":{"type":"CIMSimpleRenderer","patch":"Default","symbol":{"type":"CIMSymbolReference","symbol":{"type":"CIMPolygonSymbol","symbolLayers":[{"type":"CIMSolidStroke","enable":true,"colorLocked":true,"capStyle":"Butt","joinStyle":"Round","lineStyle3D":"Strip","miterLimit":10,"width":1,"color":{"type":"CIMRGBColor","values":[110,110,110,100]}},{"type":"CIMSolidFill","enable":true,"color":{"type":"CIMRGBColor","values":[0,100,255,36.8627433776855469]}}]}}},"scaleSymbols":true,"snappable":true}]}</LayerFile></DataProperties><SyncDate>20250116</SyncDate><SyncTime>12141200</SyncTime><ModDate>20250116</ModDate><ModTime>12141200</ModTime></Esri><dataIdInfo><envirDesc Sync="TRUE">Microsoft Windows 10 Version 10.0 (Build 22631) ; Esri ArcGIS 13.0.2.36056</envirDesc><dataLang><languageCode value="zho" Sync="TRUE"></languageCode><countryCode value="CHN" Sync="TRUE"></countryCode></dataLang><idCitation><resTitle Sync="TRUE">beijing2000</resTitle><presForm><PresFormCd value="005" Sync="TRUE"></PresFormCd></presForm></idCitation><spatRpType><SpatRepTypCd value="001" Sync="TRUE"></SpatRepTypCd></spatRpType></dataIdInfo><mdLang><languageCode value="zho" Sync="TRUE"></languageCode><countryCode value="CHN" Sync="TRUE"></countryCode></mdLang><distInfo><distFormat><formatName Sync="TRUE">Shapefile</formatName></distFormat><distTranOps><transSize Sync="TRUE">0.000</transSize></distTranOps></distInfo><mdHrLv><ScopeCd value="005" Sync="TRUE"></ScopeCd></mdHrLv><mdHrLvName Sync="TRUE">dataset</mdHrLvName><refSysInfo><RefSystem><refSysID><identCode code="3857" Sync="TRUE"></identCode><idCodeSpace Sync="TRUE">EPSG</idCodeSpace><idVersion Sync="TRUE">6.18.3(9.3.1.2)</idVersion></refSysID></RefSystem></refSysInfo><spatRepInfo><VectSpatRep><geometObjs Name="beijing2000"><geoObjTyp><GeoObjTypCd value="002" Sync="TRUE"></GeoObjTypCd></geoObjTyp><geoObjCnt Sync="TRUE">0</geoObjCnt></geometObjs><topLvl><TopoLevCd value="001" Sync="TRUE"></TopoLevCd></topLvl></VectSpatRep></spatRepInfo><spdoinfo><ptvctinf><esriterm Name="beijing2000"><efeatyp Sync="TRUE">Simple</efeatyp><efeageom code="4" Sync="TRUE"></efeageom><esritopo Sync="TRUE">FALSE</esritopo><efeacnt Sync="TRUE">0</efeacnt><spindex Sync="TRUE">FALSE</spindex><linrefer Sync="TRUE">TRUE</linrefer></esriterm></ptvctinf></spdoinfo><eainfo><detailed Name="beijing2000"><enttyp><enttypl Sync="TRUE">beijing2000</enttypl><enttypt Sync="TRUE">Feature Class</enttypt><enttypc Sync="TRUE">0</enttypc></enttyp><attr><attrlabl Sync="TRUE">FID</attrlabl><attalias Sync="TRUE">FID</attalias><attrtype Sync="TRUE">OID</attrtype><attwidth Sync="TRUE">4</attwidth><atprecis Sync="TRUE">0</atprecis><attscale Sync="TRUE">0</attscale><attrdef Sync="TRUE">Internal feature number.</attrdef><attrdefs Sync="TRUE">Esri</attrdefs><attrdomv><udom Sync="TRUE">Sequential unique whole numbers that are automatically generated.</udom></attrdomv></attr><attr><attrlabl Sync="TRUE">Shape</attrlabl><attalias Sync="TRUE">Shape</attalias><attrtype Sync="TRUE">Geometry</attrtype><attwidth Sync="TRUE">0</attwidth><atprecis Sync="TRUE">0</atprecis><attscale Sync="TRUE">0</attscale><attrdef Sync="TRUE">Feature geometry.</attrdef><attrdefs Sync="TRUE">Esri</attrdefs><attrdomv><udom Sync="TRUE">Coordinates defining the features.</udom></attrdomv></attr><attr><attrlabl Sync="TRUE">功能</attrlabl><attalias Sync="TRUE">功能</attalias><attrtype Sync="TRUE">Integer</attrtype><attwidth Sync="TRUE">10</attwidth><atprecis Sync="TRUE">10</atprecis><attscale Sync="TRUE">0</attscale></attr><attr><attrlabl Sync="TRUE">SUM_Shape_</attrlabl><attalias Sync="TRUE">SUM_Shape_</attalias><attrtype Sync="TRUE">Double</attrtype><attwidth Sync="TRUE">19</attwidth><atprecis Sync="TRUE">0</atprecis><attscale Sync="TRUE">0</attscale></attr><attr><attrlabl Sync="TRUE">Shape_Leng</attrlabl><attalias Sync="TRUE">Shape_Leng</attalias><attrtype Sync="TRUE">Double</attrtype><attwidth Sync="TRUE">19</attwidth><atprecis Sync="TRUE">0</atprecis><attscale Sync="TRUE">0</attscale></attr><attr><attrlabl Sync="TRUE">Shape_Area</attrlabl><attalias Sync="TRUE">Shape_Area</attalias><attrtype Sync="TRUE">Double</attrtype><attwidth Sync="TRUE">19</attwidth><atprecis Sync="TRUE">0</atprecis><attscale Sync="TRUE">0</attscale><attrdef Sync="TRUE">Area of feature in internal units squared.</attrdef><attrdefs Sync="TRUE">Esri</attrdefs><attrdomv><udom Sync="TRUE">Positive real numbers that are automatically generated.</udom></attrdomv></attr></detailed></eainfo><mdDateSt Sync="TRUE">20250116</mdDateSt></metadata>
