# Supplementary material for: A study on the evolution of original sites of fortifications from the perspective of Historic Urban Landscape: Cases of Paris, Beijing, and Moscow
Source: PLoS One. 2025 Apr 2;20(4):e0318665. doi: 10.1371/journal.pone.0318665 (PMC11964278; doi:10.1371/journal.pone.0318665)
Supplement: S1 Data — (ZIP) [file pone.0318665.s002.zip › data/beijing2024.shp.xml]

<metadata xml:lang="zh"><Esri><CreaDate>20250106</CreaDate><CreaTime>21161400</CreaTime><ArcGISFormat>1.0</ArcGISFormat><SyncOnce>FALSE</SyncOnce><DataProperties><lineage><Process ToolSource="d:\arch\arcgis\pro\Resources\ArcToolbox\toolboxes\Data Management Tools.tbx\CreateFeatureclass" Date="20241220" Time="201526">CreateFeatureclass E:\HUL\三城城墙原基址分析\三城城墙原基址分析.gdb 分割线 折线 # 不支持 支持 "PROJCS["WGS_1984_Web_Mercator_Auxiliary_Sphere",GEOGCS["GCS_WGS_1984",DATUM["D_WGS_1984",SPHEROID["WGS_1984",6378137.0,298.257223563]],PRIMEM["Greenwich",0.0],UNIT["Degree",0.0174532925199433]],PROJECTION["Mercator_Auxiliary_Sphere"],PARAMETER["False_Easting",0.0],PARAMETER["False_Northing",0.0],PARAMETER["Central_Meridian",0.0],PARAMETER["Standard_Parallel_1",0.0],PARAMETER["Auxiliary_Sphere_Type",0.0],UNIT["Meter",1.0]];-20037700 -30241100 10000;-100000 10000;-100000 10000;0.001;0.001;0.001;IsHighPrecision" # # # # #</Process><Process ToolSource="d:\arch\arcgis\pro\Resources\ArcToolbox\toolboxes\Data Management Tools.tbx\UpdateSchema" Date="20241220" Time="201526">UpdateSchema E:\HUL\三城城墙原基址分析\三城城墙原基址分析.gdb\分割线 &lt;operationSequence&gt;&lt;workflow&gt;&lt;AlterField&gt;&lt;field_name&gt;OBJECTID&lt;/field_name&gt;&lt;field_alias&gt;OBJECTID&lt;/field_alias&gt;&lt;/AlterField&gt;&lt;/workflow&gt;&lt;workflow&gt;&lt;AlterField&gt;&lt;field_name&gt;SHAPE&lt;/field_name&gt;&lt;field_alias&gt;SHAPE&lt;/field_alias&gt;&lt;/AlterField&gt;&lt;/workflow&gt;&lt;/operationSequence&gt;</Process><Process ToolSource="d:\arch\arcgis\pro\Resources\ArcToolbox\toolboxes\Data Management Tools.tbx\FeatureToPolygon" Date="20241220" Time="224623">FeatureToPolygon 分割线;城墙原基址内交通线;城墙原基址\输出要素类:城墙_Buffer1_PolygonToLine;城墙原基址\护城河外:护城河外 E:\HUL\三城城墙原基址分析\三城城墙原基址分析.gdb\城墙原基址内功能 # ATTRIBUTES #</Process><Process ToolSource="d:\arch\arcgis\pro\Resources\ArcToolbox\toolboxes\Data Management Tools.tbx\UpdateSchema" Date="20241220" Time="224758">UpdateSchema "CIMDATA=&lt;CIMStandardDataConnection xsi:type='typens:CIMStandardDataConnection' xmlns:xsi='http://www.w3.org/2001/XMLSchema-instance' xmlns:xs='http://www.w3.org/2001/XMLSchema' xmlns:typens='http://www.esri.com/schemas/ArcGIS/3.0.0'&gt;&lt;WorkspaceConnectionString&gt;DATABASE=E:\HUL\三城城墙原基址分析\三城城墙原基址分析.gdb&lt;/WorkspaceConnectionString&gt;&lt;WorkspaceFactory&gt;FileGDB&lt;/WorkspaceFactory&gt;&lt;Dataset&gt;城墙原基址内功能&lt;/Dataset&gt;&lt;DatasetType&gt;esriDTFeatureClass&lt;/DatasetType&gt;&lt;/CIMStandardDataConnection&gt;" &lt;operationSequence&gt;&lt;workflow&gt;&lt;AddField&gt;&lt;field_name&gt;功能&lt;/field_name&gt;&lt;field_type&gt;LONG&lt;/field_type&gt;&lt;field_is_nullable&gt;True&lt;/field_is_nullable&gt;&lt;field_is_required&gt;False&lt;/field_is_required&gt;&lt;/AddField&gt;&lt;/workflow&gt;&lt;/operationSequence&gt;</Process><Process ToolSource="d:\arch\arcgis\pro\Resources\ArcToolbox\toolboxes\Data Management Tools.tbx\CalculateField" Date="20241220" Time="224824">CalculateField 城墙原基址内功能 功能 1 "Python 3" # 文本 NO_ENFORCE_DOMAINS</Process><Process ToolSource="d:\arch\arcgis\pro\Resources\ArcToolbox\toolboxes\Data Management Tools.tbx\CalculateField" Date="20241220" Time="232337">CalculateField 城墙原基址内功能 功能 2 "Python 3" # 文本 NO_ENFORCE_DOMAINS</Process><Process ToolSource="d:\arch\arcgis\pro\Resources\ArcToolbox\toolboxes\Data Management Tools.tbx\CalculateField" Date="20241220" Time="232420">CalculateField 城墙原基址内功能 功能 2 "Python 3" # 文本 NO_ENFORCE_DOMAINS</Process><Process ToolSource="d:\arch\arcgis\pro\Resources\ArcToolbox\toolboxes\Data Management Tools.tbx\CalculateField" Date="20241220" Time="232659">CalculateField 城墙原基址内功能 功能 2 "Python 3" # 文本 NO_ENFORCE_DOMAINS</Process><Process ToolSource="d:\arch\arcgis\pro\Resources\ArcToolbox\toolboxes\Data Management Tools.tbx\CalculateField" Date="20241220" Time="233411">CalculateField 城墙原基址内功能 功能 3 "Python 3" # 文本 NO_ENFORCE_DOMAINS</Process><Process ToolSource="d:\arch\arcgis\pro\Resources\ArcToolbox\toolboxes\Data Management Tools.tbx\CalculateField" Date="20241220" Time="233747">CalculateField 城墙原基址内功能 功能 4 "Python 3" # 文本 NO_ENFORCE_DOMAINS</Process><Process ToolSource="d:\arch\arcgis\pro\Resources\ArcToolbox\toolboxes\Data Management Tools.tbx\CalculateField" Date="20241220" Time="234749">CalculateField 城墙原基址内功能 功能 3 "Python 3" # 文本 NO_ENFORCE_DOMAINS</Process><Process ToolSource="d:\arch\arcgis\pro\Resources\ArcToolbox\toolboxes\Data Management Tools.tbx\CalculateField" Date="20241220" Time="235407">CalculateField 城墙原基址内功能 功能 3 "Python 3" # 文本 NO_ENFORCE_DOMAINS</Process><Process ToolSource="d:\arch\arcgis\pro\Resources\ArcToolbox\toolboxes\Data Management Tools.tbx\CalculateField" Date="20241220" Time="235558">CalculateField 城墙原基址内功能 功能 4 "Python 3" # 文本 NO_ENFORCE_DOMAINS</Process><Process ToolSource="d:\arch\arcgis\pro\Resources\ArcToolbox\toolboxes\Data Management Tools.tbx\CalculateField" Date="20241220" Time="235642">CalculateField 城墙原基址内功能 功能 3 "Python 3" # 文本 NO_ENFORCE_DOMAINS</Process><Process ToolSource="d:\arch\arcgis\pro\Resources\ArcToolbox\toolboxes\Data Management Tools.tbx\CalculateField" Date="20241220" Time="235707">CalculateField 城墙原基址内功能 功能 4 "Python 3" # 文本 NO_ENFORCE_DOMAINS</Process><Process ToolSource="d:\arch\arcgis\pro\Resources\ArcToolbox\toolboxes\Data Management Tools.tbx\CalculateField" Date="20241220" Time="235726">CalculateField 城墙原基址内功能 功能 1 "Python 3" # 文本 NO_ENFORCE_DOMAINS</Process><Process ToolSource="d:\arch\arcgis\pro\Resources\ArcToolbox\toolboxes\Data Management Tools.tbx\CalculateField" Date="20241220" Time="235738">CalculateField 城墙原基址内功能 功能 3 "Python 3" # 文本 NO_ENFORCE_DOMAINS</Process><Process ToolSource="d:\arch\arcgis\pro\Resources\ArcToolbox\toolboxes\Data Management Tools.tbx\CalculateField" Date="20241220" Time="235743">CalculateField 城墙原基址内功能 功能 3 "Python 3" # 文本 NO_ENFORCE_DOMAINS</Process><Process ToolSource="d:\arch\arcgis\pro\Resources\ArcToolbox\toolboxes\Data Management Tools.tbx\Dissolve" Date="20241221" Time="221533">Dissolve 2024\城墙原基址内功能 E:\HUL\三城城墙原基址分析\三城城墙原基址分析.gdb\城墙原基址内功能_Dissolve 功能 # MULTI_PART DISSOLVE_LINES #</Process><Process ToolSource="d:\arch\arcgis\pro\Resources\ArcToolbox\toolboxes\Data Management Tools.tbx\Project" Date="20250106" Time="211614">Project 计算组\2024城墙原基址内功能_Dissolve E:\HUL\三城城墙原基址分析\三城城墙原基址分析.gdb\c2024城墙原基址内功能_Dissol_Project PROJCS["Beijing_1954_3_Degree_GK_CM_117E",GEOGCS["GCS_Beijing_1954",DATUM["D_Beijing_1954",SPHEROID["Krasovsky_1940",6378245.0,298.3]],PRIMEM["Greenwich",0.0],UNIT["Degree",0.0174532925199433]],PROJECTION["Gauss_Kruger"],PARAMETER["False_Easting",500000.0],PARAMETER["False_Northing",0.0],PARAMETER["Central_Meridian",117.0],PARAMETER["Scale_Factor",1.0],PARAMETER["Latitude_Of_Origin",0.0],UNIT["Meter",1.0]] # PROJCS["WGS_1984_Web_Mercator_Auxiliary_Sphere",GEOGCS["GCS_WGS_1984",DATUM["D_WGS_1984",SPHEROID["WGS_1984",6378137.0,298.257223563]],PRIMEM["Greenwich",0.0],UNIT["Degree",0.0174532925199433]],PROJECTION["Mercator_Auxiliary_Sphere"],PARAMETER["False_Easting",0.0],PARAMETER["False_Northing",0.0],PARAMETER["Central_Meridian",0.0],PARAMETER["Standard_Parallel_1",0.0],PARAMETER["Auxiliary_Sphere_Type",0.0],UNIT["Meter",1.0]] NO_PRESERVE_SHAPE # NO_VERTICAL</Process><Process ToolSource="d:\arch\arcgis\pro\Resources\ArcToolbox\toolboxes\Conversion Tools.tbx\ExportFeatures" Date="20250116" Time="121325">ExportFeatures c2024城墙原基址内功能_Dissol_Project E:\HUL新\data\beijing2024.shp # NOT_USE_ALIAS "功能 "功能" true true false 4 Long 0 0,First,#,c2024城墙原基址内功能_Dissol_Project,功能,-1,-1;Shape_Length "Shape_Length" false true true 8 Double 0 0,First,#,c2024城墙原基址内功能_Dissol_Project,Shape_Length,-1,-1;Shape_Area "Shape_Area" false true true 8 Double 0 0,First,#,c2024城墙原基址内功能_Dissol_Project,Shape_Area,-1,-1" #</Process></lineage><itemProps><itemName Sync="TRUE">beijing2024</itemName><imsContentType Sync="TRUE">002</imsContentType><itemLocation><linkage Sync="TRUE">file://\\ADMINISTER1\E$\HUL新\data\beijing2024.shp</linkage><protocol Sync="TRUE">Local Area Network</protocol></itemLocation><itemSize Sync="TRUE">0.000</itemSize></itemProps><coordRef><type Sync="TRUE">Projected</type><geogcsn Sync="TRUE">GCS_Beijing_1954</geogcsn><csUnits Sync="TRUE">Linear Unit: Meter (1.000000)</csUnits><projcsn Sync="TRUE">Beijing_1954_3_Degree_GK_CM_117E</projcsn><peXml Sync="TRUE">&lt;ProjectedCoordinateSystem xsi:type='typens:ProjectedCoordinateSystem' xmlns:xsi='http://www.w3.org/2001/XMLSchema-instance' xmlns:xs='http://www.w3.org/2001/XMLSchema' xmlns:typens='http://www.esri.com/schemas/ArcGIS/3.0.0'&gt;&lt;WKT&gt;PROJCS[&amp;quot;Beijing_1954_3_Degree_GK_CM_117E&amp;quot;,GEOGCS[&amp;quot;GCS_Beijing_1954&amp;quot;,DATUM[&amp;quot;D_Beijing_1954&amp;quot;,SPHEROID[&amp;quot;Krasovsky_1940&amp;quot;,6378245.0,298.3]],PRIMEM[&amp;quot;Greenwich&amp;quot;,0.0],UNIT[&amp;quot;Degree&amp;quot;,0.0174532925199433]],PROJECTION[&amp;quot;Gauss_Kruger&amp;quot;],PARAMETER[&amp;quot;False_Easting&amp;quot;,500000.0],PARAMETER[&amp;quot;False_Northing&amp;quot;,0.0],PARAMETER[&amp;quot;Central_Meridian&amp;quot;,117.0],PARAMETER[&amp;quot;Scale_Factor&amp;quot;,1.0],PARAMETER[&amp;quot;Latitude_Of_Origin&amp;quot;,0.0],UNIT[&amp;quot;Meter&amp;quot;,1.0],AUTHORITY[&amp;quot;EPSG&amp;quot;,2436]]&lt;/WKT&gt;&lt;XOrigin&gt;-5123300&lt;/XOrigin&gt;&lt;YOrigin&gt;-10002300&lt;/YOrigin&gt;&lt;XYScale&gt;450256403.76418376&lt;/XYScale&gt;&lt;ZOrigin&gt;-100000&lt;/ZOrigin&gt;&lt;ZScale&gt;10000&lt;/ZScale&gt;&lt;MOrigin&gt;-100000&lt;/MOrigin&gt;&lt;MScale&gt;10000&lt;/MScale&gt;&lt;XYTolerance&gt;0.001&lt;/XYTolerance&gt;&lt;ZTolerance&gt;0.001&lt;/ZTolerance&gt;&lt;MTolerance&gt;0.001&lt;/MTolerance&gt;&lt;HighPrecision&gt;true&lt;/HighPrecision&gt;&lt;WKID&gt;2436&lt;/WKID&gt;&lt;LatestWKID&gt;2436&lt;/LatestWKID&gt;&lt;/ProjectedCoordinateSystem&gt;</peXml></coordRef></DataProperties><SyncDate>20250116</SyncDate><SyncTime>12132500</SyncTime><ModDate>20250116</ModDate><ModTime>12132500</ModTime></Esri><dataIdInfo><envirDesc Sync="TRUE">Microsoft Windows 10 Version 10.0 (Build 22631) ; Esri ArcGIS 13.0.2.36056</envirDesc><dataLang><languageCode value="zho" Sync="TRUE"></languageCode><countryCode value="CHN" Sync="TRUE"></countryCode></dataLang><idCitation><resTitle Sync="TRUE">beijing2024</resTitle><presForm><PresFormCd value="005" Sync="TRUE"></PresFormCd></presForm></idCitation><spatRpType><SpatRepTypCd value="001" Sync="TRUE"></SpatRepTypCd></spatRpType></dataIdInfo><mdLang><languageCode value="zho" Sync="TRUE"></languageCode><countryCode value="CHN" Sync="TRUE"></countryCode></mdLang><distInfo><distFormat><formatName Sync="TRUE">Shapefile</formatName></distFormat><distTranOps><transSize Sync="TRUE">0.000</transSize></distTranOps></distInfo><mdHrLv><ScopeCd value="005" Sync="TRUE"></ScopeCd></mdHrLv><mdHrLvName Sync="TRUE">dataset</mdHrLvName><refSysInfo><RefSystem><refSysID><identCode code="2436" Sync="TRUE"></identCode><idCodeSpace Sync="TRUE">EPSG</idCodeSpace><idVersion Sync="TRUE">6.11(9.0.0)</idVersion></refSysID></RefSystem></refSysInfo><spatRepInfo><VectSpatRep><geometObjs Name="beijing2024"><geoObjTyp><GeoObjTypCd value="002" Sync="TRUE"></GeoObjTypCd></geoObjTyp><geoObjCnt Sync="TRUE">0</geoObjCnt></geometObjs><topLvl><TopoLevCd value="001" Sync="TRUE"></TopoLevCd></topLvl></VectSpatRep></spatRepInfo><spdoinfo><ptvctinf><esriterm Name="beijing2024"><efeatyp Sync="TRUE">Simple</efeatyp><efeageom code="4" Sync="TRUE"></efeageom><esritopo Sync="TRUE">FALSE</esritopo><efeacnt Sync="TRUE">0</efeacnt><spindex Sync="TRUE">FALSE</spindex><linrefer Sync="TRUE">TRUE</linrefer></esriterm></ptvctinf></spdoinfo><eainfo><detailed Name="beijing2024"><enttyp><enttypl Sync="TRUE">beijing2024</enttypl><enttypt Sync="TRUE">Feature Class</enttypt><enttypc Sync="TRUE">0</enttypc></enttyp><attr><attrlabl Sync="TRUE">FID</attrlabl><attalias Sync="TRUE">FID</attalias><attrtype Sync="TRUE">OID</attrtype><attwidth Sync="TRUE">4</attwidth><atprecis Sync="TRUE">0</atprecis><attscale Sync="TRUE">0</attscale><attrdef Sync="TRUE">Internal feature number.</attrdef><attrdefs Sync="TRUE">Esri</attrdefs><attrdomv><udom Sync="TRUE">Sequential unique whole numbers that are automatically generated.</udom></attrdomv></attr><attr><attrlabl Sync="TRUE">Shape</attrlabl><attalias Sync="TRUE">Shape</attalias><attrtype Sync="TRUE">Geometry</attrtype><attwidth Sync="TRUE">0</attwidth><atprecis Sync="TRUE">0</atprecis><attscale Sync="TRUE">0</attscale><attrdef Sync="TRUE">Feature geometry.</attrdef><attrdefs Sync="TRUE">Esri</attrdefs><attrdomv><udom Sync="TRUE">Coordinates defining the features.</udom></attrdomv></attr><attr><attrlabl Sync="TRUE">功能</attrlabl><attalias Sync="TRUE">功能</attalias><attrtype Sync="TRUE">Integer</attrtype><attwidth Sync="TRUE">10</attwidth><atprecis Sync="TRUE">10</atprecis><attscale Sync="TRUE">0</attscale></attr><attr><attrlabl Sync="TRUE">Shape_Leng</attrlabl><attalias Sync="TRUE">Shape_Leng</attalias><attrtype Sync="TRUE">Double</attrtype><attwidth Sync="TRUE">19</attwidth><atprecis Sync="TRUE">0</atprecis><attscale Sync="TRUE">0</attscale></attr><attr><attrlabl Sync="TRUE">Shape_Area</attrlabl><attalias Sync="TRUE">Shape_Area</attalias><attrtype Sync="TRUE">Double</attrtype><attwidth Sync="TRUE">19</attwidth><atprecis Sync="TRUE">0</atprecis><attscale Sync="TRUE">0</attscale><attrdef Sync="TRUE">Area of feature in internal units squared.</attrdef><attrdefs Sync="TRUE">Esri</attrdefs><attrdomv><udom Sync="TRUE">Positive real numbers that are automatically generated.</udom></attrdomv></attr></detailed></eainfo><mdDateSt Sync="TRUE">20250116</mdDateSt></metadata>
