# Supplementary material for: A study on the evolution of original sites of fortifications from the perspective of Historic Urban Landscape: Cases of Paris, Beijing, and Moscow
Source: PLoS One. 2025 Apr 2;20(4):e0318665. doi: 10.1371/journal.pone.0318665 (PMC11964278; doi:10.1371/journal.pone.0318665)
Supplement: S1 Data — (ZIP) [file pone.0318665.s002.zip › data/moscow1812.prj]

PROJCS["GSK-2011_Gauss-Kruger_zone_6",GEOGCS["GSK-2011",DATUM["Geodezicheskaya_Sistema_Koordinat_2011",SPHEROID["GSK-2011",6378136.5,298.2564151]],PRIMEM["Greenwich",0.0],UNIT["Degree",0.0174532925199433]],PROJECTION["Transverse_Mercator"],PARAMETER["False_Easting",6500000.0],PARAMETER["False_Northing",0.0],PARAMETER["Central_Meridian",33.0],PARAMETER["Scale_Factor",1.0],PARAMETER["Latitude_Of_Origin",0.0],UNIT["Meter",1.0]]
