# Supplementary material for: A study on the evolution of original sites of fortifications from the perspective of Historic Urban Landscape: Cases of Paris, Beijing, and Moscow
Source: PLoS One. 2025 Apr 2;20(4):e0318665. doi: 10.1371/journal.pone.0318665 (PMC11964278; doi:10.1371/journal.pone.0318665)
Supplement: S1 Data — (ZIP) [file pone.0318665.s002.zip › data/moscow1812.shp.xml]

<metadata xml:lang="zh"><Esri><CreaDate>20250105</CreaDate><CreaTime>22313700</CreaTime><ArcGISFormat>1.0</ArcGISFormat><SyncOnce>FALSE</SyncOnce><DataProperties><lineage><Process ToolSource="d:\arch\arcgis\pro\Resources\ArcToolbox\toolboxes\Data Management Tools.tbx\CreateFeatureclass" Date="20250104" Time="214654">CreateFeatureclass E:\HUL\莫斯科\MyProject\MyProject.gdb 城墙 折线 # 不支持 支持 "PROJCS["WGS_1984_Web_Mercator_Auxiliary_Sphere",GEOGCS["GCS_WGS_1984",DATUM["D_WGS_1984",SPHEROID["WGS_1984",6378137.0,298.257223563]],PRIMEM["Greenwich",0.0],UNIT["Degree",0.0174532925199433]],PROJECTION["Mercator_Auxiliary_Sphere"],PARAMETER["False_Easting",0.0],PARAMETER["False_Northing",0.0],PARAMETER["Central_Meridian",0.0],PARAMETER["Standard_Parallel_1",0.0],PARAMETER["Auxiliary_Sphere_Type",0.0],UNIT["Meter",1.0]];-20037700 -30241100 10000;-100000 10000;-100000 10000;0.001;0.001;0.001;IsHighPrecision" # # # # #</Process><Process ToolSource="d:\arch\arcgis\pro\Resources\ArcToolbox\toolboxes\Data Management Tools.tbx\UpdateSchema" Date="20250104" Time="214655">UpdateSchema E:\HUL\莫斯科\MyProject\MyProject.gdb\城墙 &lt;operationSequence&gt;&lt;workflow&gt;&lt;AlterField&gt;&lt;field_name&gt;OBJECTID&lt;/field_name&gt;&lt;field_alias&gt;OBJECTID&lt;/field_alias&gt;&lt;/AlterField&gt;&lt;/workflow&gt;&lt;workflow&gt;&lt;AlterField&gt;&lt;field_name&gt;SHAPE&lt;/field_name&gt;&lt;field_alias&gt;SHAPE&lt;/field_alias&gt;&lt;/AlterField&gt;&lt;/workflow&gt;&lt;/operationSequence&gt;</Process><Process ToolSource="d:\arch\arcgis\pro\Resources\ArcToolbox\toolboxes\Data Management Tools.tbx\FeatureToPolygon" Date="20250105" Time="141743">FeatureToPolygon 莫斯科城墙;莫斯科城墙原基址 E:\HUL\莫斯科\MyProject\MyProject.gdb\莫斯科城墙_FeatureToPolygon # ATTRIBUTES #</Process><Process ToolSource="d:\arch\arcgis\pro\Resources\ArcToolbox\toolboxes\Data Management Tools.tbx\UpdateSchema" Date="20250105" Time="141753">UpdateSchema "CIMDATA=&lt;CIMStandardDataConnection xsi:type='typens:CIMStandardDataConnection' xmlns:xsi='http://www.w3.org/2001/XMLSchema-instance' xmlns:xs='http://www.w3.org/2001/XMLSchema' xmlns:typens='http://www.esri.com/schemas/ArcGIS/3.0.0'&gt;&lt;WorkspaceConnectionString&gt;DATABASE=E:\HUL\莫斯科\MyProject\MyProject.gdb&lt;/WorkspaceConnectionString&gt;&lt;WorkspaceFactory&gt;FileGDB&lt;/WorkspaceFactory&gt;&lt;Dataset&gt;莫斯科城墙_FeatureToPolygon&lt;/Dataset&gt;&lt;DatasetType&gt;esriDTFeatureClass&lt;/DatasetType&gt;&lt;/CIMStandardDataConnection&gt;" &lt;operationSequence&gt;&lt;workflow&gt;&lt;AddField&gt;&lt;field_name&gt;字段&lt;/field_name&gt;&lt;field_type&gt;LONG&lt;/field_type&gt;&lt;field_is_nullable&gt;True&lt;/field_is_nullable&gt;&lt;field_is_required&gt;False&lt;/field_is_required&gt;&lt;/AddField&gt;&lt;/workflow&gt;&lt;/operationSequence&gt;</Process><Process ToolSource="d:\arch\arcgis\pro\Resources\ArcToolbox\toolboxes\Data Management Tools.tbx\CalculateField" Date="20250105" Time="141758">CalculateField 莫斯科城墙_FeatureToPolygon 功能 5 "Python 3" # 文本 NO_ENFORCE_DOMAINS</Process><Process ToolSource="d:\arch\arcgis\pro\Resources\ArcToolbox\toolboxes\Data Management Tools.tbx\DeleteField" Date="20250105" Time="141804">DeleteField 莫斯科城墙_FeatureToPolygon 字段 删除字段</Process><Process ToolSource="d:\arch\arcgis\pro\Resources\ArcToolbox\toolboxes\Data Management Tools.tbx\CalculateField" Date="20250105" Time="141907">CalculateField 莫斯科城墙_FeatureToPolygon 功能 6 "Python 3" # 文本 NO_ENFORCE_DOMAINS</Process><Process ToolSource="d:\arch\arcgis\pro\Resources\ArcToolbox\toolboxes\Data Management Tools.tbx\Project" Date="20250105" Time="223137">Project 1812\莫斯科城墙_FeatureToPolygon E:\HUL\莫斯科\MyProject\MyProject.gdb\莫斯科城墙_FeatureToPolyg_Project1 PROJCS["GSK-2011_Gauss-Kruger_zone_6",GEOGCS["GSK-2011",DATUM["Geodezicheskaya_Sistema_Koordinat_2011",SPHEROID["GSK-2011",6378136.5,298.2564151]],PRIMEM["Greenwich",0.0],UNIT["Degree",0.0174532925199433]],PROJECTION["Transverse_Mercator"],PARAMETER["False_Easting",6500000.0],PARAMETER["False_Northing",0.0],PARAMETER["Central_Meridian",33.0],PARAMETER["Scale_Factor",1.0],PARAMETER["Latitude_Of_Origin",0.0],UNIT["Meter",1.0]] # PROJCS["WGS_1984_Web_Mercator_Auxiliary_Sphere",GEOGCS["GCS_WGS_1984",DATUM["D_WGS_1984",SPHEROID["WGS_1984",6378137.0,298.257223563]],PRIMEM["Greenwich",0.0],UNIT["Degree",0.0174532925199433]],PROJECTION["Mercator_Auxiliary_Sphere"],PARAMETER["False_Easting",0.0],PARAMETER["False_Northing",0.0],PARAMETER["Central_Meridian",0.0],PARAMETER["Standard_Parallel_1",0.0],PARAMETER["Auxiliary_Sphere_Type",0.0],UNIT["Meter",1.0]] NO_PRESERVE_SHAPE # NO_VERTICAL</Process><Process ToolSource="d:\arch\arcgis\pro\Resources\ArcToolbox\toolboxes\Data Management Tools.tbx\Dissolve" Date="20250105" Time="223201">Dissolve 1812\莫斯科城墙_FeatureToPolygon E:\HUL\莫斯科\MyProject\MyProject.gdb\莫斯科城墙_FeatureToPoly_Dissolve1 功能 "Shape_Area SUM" MULTI_PART DISSOLVE_LINES #</Process><Process ToolSource="d:\arch\arcgis\pro\Resources\ArcToolbox\toolboxes\Conversion Tools.tbx\ExportFeatures" Date="20250116" Time="121925">ExportFeatures 1812\莫斯科城墙_FeatureToPoly_Dissolve1 E:\HUL新\data\moscow1812.shp # NOT_USE_ALIAS "功能 "功能" true true false 512 Text 0 0,First,#,1812\莫斯科城墙_FeatureToPoly_Dissolve1,功能,0,512;SUM_Shape_Area "SUM_Shape_Area" true true false 8 Double 0 0,First,#,1812\莫斯科城墙_FeatureToPoly_Dissolve1,SUM_Shape_Area,-1,-1;Shape_Length "Shape_Length" false true true 8 Double 0 0,First,#,1812\莫斯科城墙_FeatureToPoly_Dissolve1,Shape_Length,-1,-1;Shape_Area "Shape_Area" false true true 8 Double 0 0,First,#,1812\莫斯科城墙_FeatureToPoly_Dissolve1,Shape_Area,-1,-1" #</Process></lineage><itemProps><itemName Sync="TRUE">moscow1812</itemName><imsContentType Sync="TRUE">002</imsContentType><itemLocation><linkage Sync="TRUE">file://\\ADMINISTER1\E$\HUL新\data\moscow1812.shp</linkage><protocol Sync="TRUE">Local Area Network</protocol></itemLocation><itemSize Sync="TRUE">0.000</itemSize></itemProps><coordRef><type Sync="TRUE">Projected</type><geogcsn Sync="TRUE">GSK-2011</geogcsn><csUnits Sync="TRUE">Linear Unit: Meter (1.000000)</csUnits><projcsn Sync="TRUE">GSK-2011_Gauss-Kruger_zone_6</projcsn><peXml Sync="TRUE">&lt;ProjectedCoordinateSystem xsi:type='typens:ProjectedCoordinateSystem' xmlns:xsi='http://www.w3.org/2001/XMLSchema-instance' xmlns:xs='http://www.w3.org/2001/XMLSchema' xmlns:typens='http://www.esri.com/schemas/ArcGIS/3.0.0'&gt;&lt;WKT&gt;PROJCS[&amp;quot;GSK-2011_Gauss-Kruger_zone_6&amp;quot;,GEOGCS[&amp;quot;GSK-2011&amp;quot;,DATUM[&amp;quot;Geodezicheskaya_Sistema_Koordinat_2011&amp;quot;,SPHEROID[&amp;quot;GSK-2011&amp;quot;,6378136.5,298.2564151]],PRIMEM[&amp;quot;Greenwich&amp;quot;,0.0],UNIT[&amp;quot;Degree&amp;quot;,0.0174532925199433]],PROJECTION[&amp;quot;Transverse_Mercator&amp;quot;],PARAMETER[&amp;quot;False_Easting&amp;quot;,6500000.0],PARAMETER[&amp;quot;False_Northing&amp;quot;,0.0],PARAMETER[&amp;quot;Central_Meridian&amp;quot;,33.0],PARAMETER[&amp;quot;Scale_Factor&amp;quot;,1.0],PARAMETER[&amp;quot;Latitude_Of_Origin&amp;quot;,0.0],UNIT[&amp;quot;Meter&amp;quot;,1.0],AUTHORITY[&amp;quot;Esri&amp;quot;,20906]]&lt;/WKT&gt;&lt;XOrigin&gt;876800&lt;/XOrigin&gt;&lt;YOrigin&gt;-10002100&lt;/YOrigin&gt;&lt;XYScale&gt;450265407.00157917&lt;/XYScale&gt;&lt;ZOrigin&gt;-100000&lt;/ZOrigin&gt;&lt;ZScale&gt;10000&lt;/ZScale&gt;&lt;MOrigin&gt;-100000&lt;/MOrigin&gt;&lt;MScale&gt;10000&lt;/MScale&gt;&lt;XYTolerance&gt;0.001&lt;/XYTolerance&gt;&lt;ZTolerance&gt;0.001&lt;/ZTolerance&gt;&lt;MTolerance&gt;0.001&lt;/MTolerance&gt;&lt;HighPrecision&gt;true&lt;/HighPrecision&gt;&lt;WKID&gt;20906&lt;/WKID&gt;&lt;LatestWKID&gt;20906&lt;/LatestWKID&gt;&lt;/ProjectedCoordinateSystem&gt;</peXml></coordRef></DataProperties><SyncDate>20250116</SyncDate><SyncTime>12192500</SyncTime><ModDate>20250116</ModDate><ModTime>12192500</ModTime></Esri><dataIdInfo><envirDesc Sync="TRUE">Microsoft Windows 10 Version 10.0 (Build 22631) ; Esri ArcGIS 13.0.2.36056</envirDesc><dataLang><languageCode value="zho" Sync="TRUE"></languageCode><countryCode value="CHN" Sync="TRUE"></countryCode></dataLang><idCitation><resTitle Sync="TRUE">moscow1812</resTitle><presForm><PresFormCd value="005" Sync="TRUE"></PresFormCd></presForm></idCitation><spatRpType><SpatRepTypCd value="001" Sync="TRUE"></SpatRepTypCd></spatRpType></dataIdInfo><mdLang><languageCode value="zho" Sync="TRUE"></languageCode><countryCode value="CHN" Sync="TRUE"></countryCode></mdLang><distInfo><distFormat><formatName Sync="TRUE">Shapefile</formatName></distFormat><distTranOps><transSize Sync="TRUE">0.000</transSize></distTranOps></distInfo><mdHrLv><ScopeCd value="005" Sync="TRUE"></ScopeCd></mdHrLv><mdHrLvName Sync="TRUE">dataset</mdHrLvName><refSysInfo><RefSystem><refSysID><identCode code="20906" Sync="TRUE"></identCode><idCodeSpace Sync="TRUE">Esri</idCodeSpace><idVersion Sync="TRUE">12.9.0</idVersion></refSysID></RefSystem></refSysInfo><spatRepInfo><VectSpatRep><geometObjs Name="moscow1812"><geoObjTyp><GeoObjTypCd value="002" Sync="TRUE"></GeoObjTypCd></geoObjTyp><geoObjCnt Sync="TRUE">0</geoObjCnt></geometObjs><topLvl><TopoLevCd value="001" Sync="TRUE"></TopoLevCd></topLvl></VectSpatRep></spatRepInfo><spdoinfo><ptvctinf><esriterm Name="moscow1812"><efeatyp Sync="TRUE">Simple</efeatyp><efeageom code="4" Sync="TRUE"></efeageom><esritopo Sync="TRUE">FALSE</esritopo><efeacnt Sync="TRUE">0</efeacnt><spindex Sync="TRUE">FALSE</spindex><linrefer Sync="TRUE">TRUE</linrefer></esriterm></ptvctinf></spdoinfo><eainfo><detailed Name="moscow1812"><enttyp><enttypl Sync="TRUE">moscow1812</enttypl><enttypt Sync="TRUE">Feature Class</enttypt><enttypc Sync="TRUE">0</enttypc></enttyp><attr><attrlabl Sync="TRUE">FID</attrlabl><attalias Sync="TRUE">FID</attalias><attrtype Sync="TRUE">OID</attrtype><attwidth Sync="TRUE">4</attwidth><atprecis Sync="TRUE">0</atprecis><attscale Sync="TRUE">0</attscale><attrdef Sync="TRUE">Internal feature number.</attrdef><attrdefs Sync="TRUE">Esri</attrdefs><attrdomv><udom Sync="TRUE">Sequential unique whole numbers that are automatically generated.</udom></attrdomv></attr><attr><attrlabl Sync="TRUE">Shape</attrlabl><attalias Sync="TRUE">Shape</attalias><attrtype Sync="TRUE">Geometry</attrtype><attwidth Sync="TRUE">0</attwidth><atprecis Sync="TRUE">0</atprecis><attscale Sync="TRUE">0</attscale><attrdef Sync="TRUE">Feature geometry.</attrdef><attrdefs Sync="TRUE">Esri</attrdefs><attrdomv><udom Sync="TRUE">Coordinates defining the features.</udom></attrdomv></attr><attr><attrlabl Sync="TRUE">功能</attrlabl><attalias Sync="TRUE">功能</attalias><attrtype Sync="TRUE">String</attrtype><attwidth Sync="TRUE">254</attwidth><atprecis Sync="TRUE">0</atprecis><attscale Sync="TRUE">0</attscale></attr><attr><attrlabl Sync="TRUE">SUM_Shape_</attrlabl><attalias Sync="TRUE">SUM_Shape_</attalias><attrtype Sync="TRUE">Double</attrtype><attwidth Sync="TRUE">19</attwidth><atprecis Sync="TRUE">0</atprecis><attscale Sync="TRUE">0</attscale></attr><attr><attrlabl Sync="TRUE">Shape_Leng</attrlabl><attalias Sync="TRUE">Shape_Leng</attalias><attrtype Sync="TRUE">Double</attrtype><attwidth Sync="TRUE">19</attwidth><atprecis Sync="TRUE">0</atprecis><attscale Sync="TRUE">0</attscale></attr><attr><attrlabl Sync="TRUE">Shape_Area</attrlabl><attalias Sync="TRUE">Shape_Area</attalias><attrtype Sync="TRUE">Double</attrtype><attwidth Sync="TRUE">19</attwidth><atprecis Sync="TRUE">0</atprecis><attscale Sync="TRUE">0</attscale><attrdef Sync="TRUE">Area of feature in internal units squared.</attrdef><attrdefs Sync="TRUE">Esri</attrdefs><attrdomv><udom Sync="TRUE">Positive real numbers that are automatically generated.</udom></attrdomv></attr></detailed></eainfo><mdDateSt Sync="TRUE">20250116</mdDateSt></metadata>
