# Supplementary material for: A study on the evolution of original sites of fortifications from the perspective of Historic Urban Landscape: Cases of Paris, Beijing, and Moscow
Source: PLoS One. 2025 Apr 2;20(4):e0318665. doi: 10.1371/journal.pone.0318665 (PMC11964278; doi:10.1371/journal.pone.0318665)
Supplement: S1 Data — (ZIP) [file pone.0318665.s002.zip › data/paris1919.prj]

PROJCS["RGF_1993_Lambert_93",GEOGCS["GCS_RGF_1993",DATUM["D_RGF_1993",SPHEROID["GRS_1980",6378137.0,298.257222101]],PRIMEM["Greenwich",0.0],UNIT["Degree",0.0174532925199433]],PROJECTION["Lambert_Conformal_Conic"],PARAMETER["False_Easting",700000.0],PARAMETER["False_Northing",6600000.0],PARAMETER["Central_Meridian",3.0],PARAMETER["Standard_Parallel_1",44.0],PARAMETER["Standard_Parallel_2",49.0],PARAMETER["Latitude_Of_Origin",46.5],UNIT["Meter",1.0]]
