# Supplementary material for: A study on the evolution of original sites of fortifications from the perspective of Historic Urban Landscape: Cases of Paris, Beijing, and Moscow
Source: PLoS One. 2025 Apr 2;20(4):e0318665. doi: 10.1371/journal.pone.0318665 (PMC11964278; doi:10.1371/journal.pone.0318665)
Supplement: S1 Data — (ZIP) [file pone.0318665.s002.zip › data/paris1988.shp.xml]

<metadata xml:lang="zh"><Esri><CreaDate>20250103</CreaDate><CreaTime>15404300</CreaTime><ArcGISFormat>1.0</ArcGISFormat><SyncOnce>FALSE</SyncOnce><DataProperties><itemProps><itemLocation><linkage Sync="TRUE">file://\\ADMINISTER1\E$\HUL新\data\paris1988.shp</linkage><protocol Sync="TRUE">Local Area Network</protocol></itemLocation><itemName Sync="TRUE">paris1988</itemName><imsContentType Sync="TRUE">002</imsContentType><itemSize Sync="TRUE">0.000</itemSize></itemProps><copyHistory><copy source="G:\世界一线城市城墙废存研究\巴黎完整shp\巴黎完整shp\gis_osm_roads_free_1" dest="\\MS-FEVQICFWWTQZ\G$\世界一线城市城墙废存研究\巴黎完整shp\gis_osm_roads_free_1" date="20241226" time="20393300"></copy></copyHistory><lineage><Process ToolSource="d:\program files\arcgis\pro\Resources\ArcToolbox\toolboxes\Data Management Tools.tbx\Copy" Date="20241226" Time="203933">Copy G:\世界一线城市城墙废存研究\巴黎完整shp\巴黎完整shp\gis_osm_roads_free_1.shp G:\世界一线城市城墙废存研究\巴黎完整shp\gis_osm_roads_free_1.shp Shapefile #</Process><Process ToolSource="d:\program files\arcgis\pro\Resources\ArcToolbox\toolboxes\Conversion Tools.tbx\ExportFeatures" Date="20241226" Time="210553">ExportFeatures gis_osm_roads_free_1 G:\北京城市形态研究\HUL\HUL\三城城墙原基址分析\巴黎过程.gdb\巴黎城墙原基址内交通线2 # NOT_USE_ALIAS "osm_id "osm_id" true true false 12 Text 0 0,First,#,gis_osm_roads_free_1,osm_id,0,12;code "code" true true false 4 Short 0 4,First,#,gis_osm_roads_free_1,code,-1,-1;fclass "fclass" true true false 28 Text 0 0,First,#,gis_osm_roads_free_1,fclass,0,28;name "name" true true false 100 Text 0 0,First,#,gis_osm_roads_free_1,name,0,100;ref "ref" true true false 20 Text 0 0,First,#,gis_osm_roads_free_1,ref,0,20;oneway "oneway" true true false 1 Text 0 0,First,#,gis_osm_roads_free_1,oneway,0,1;maxspeed "maxspeed" true true false 3 Short 0 3,First,#,gis_osm_roads_free_1,maxspeed,-1,-1;layer "layer" true true false 12 Double 0 12,First,#,gis_osm_roads_free_1,layer,-1,-1;bridge "bridge" true true false 1 Text 0 0,First,#,gis_osm_roads_free_1,bridge,0,1;tunnel "tunnel" true true false 1 Text 0 0,First,#,gis_osm_roads_free_1,tunnel,0,1" #</Process><Process ToolSource="d:\program files\arcgis\pro\Resources\ArcToolbox\toolboxes\Data Management Tools.tbx\Merge" Date="20241226" Time="230207">Merge 巴黎城墙原基址内交通线2;巴黎城墙原基址内交通线 G:\北京城市形态研究\HUL新\HUL新.gdb\巴黎城墙原基址内交通线2_Merge "osm_id "osm_id" true true false 12 Text 0 0,First,#,巴黎城墙原基址内交通线2,osm_id,0,12,巴黎城墙原基址内交通线,osm_id,0,12;code "code" true true false 2 Short 0 0,First,#,巴黎城墙原基址内交通线2,code,-1,-1,巴黎城墙原基址内交通线,code,-1,-1;fclass "fclass" true true false 28 Text 0 0,First,#,巴黎城墙原基址内交通线2,fclass,0,28,巴黎城墙原基址内交通线,fclass,0,28;name "name" true true false 100 Text 0 0,First,#,巴黎城墙原基址内交通线2,name,0,100,巴黎城墙原基址内交通线,name,0,100;ref "ref" true true false 20 Text 0 0,First,#,巴黎城墙原基址内交通线2,ref,0,20,巴黎城墙原基址内交通线,ref,0,20;oneway "oneway" true true false 1 Text 0 0,First,#,巴黎城墙原基址内交通线2,oneway,0,1,巴黎城墙原基址内交通线,oneway,0,1;maxspeed "maxspeed" true true false 2 Short 0 0,First,#,巴黎城墙原基址内交通线2,maxspeed,-1,-1,巴黎城墙原基址内交通线,maxspeed,-1,-1;layer "layer" true true false 8 Double 0 0,First,#,巴黎城墙原基址内交通线2,layer,-1,-1,巴黎城墙原基址内交通线,layer,-1,-1;bridge "bridge" true true false 1 Text 0 0,First,#,巴黎城墙原基址内交通线2,bridge,0,1,巴黎城墙原基址内交通线,bridge,0,1;tunnel "tunnel" true true false 1 Text 0 0,First,#,巴黎城墙原基址内交通线2,tunnel,0,1,巴黎城墙原基址内交通线,tunnel,0,1;Shape_Length "Shape_Length" false true true 8 Double 0 0,First,#,巴黎城墙原基址内交通线2,Shape_Length,-1,-1,巴黎城墙原基址内交通线,Shape_Length,-1,-1" NO_SOURCE_INFO</Process><Process ToolSource="d:\program files\arcgis\pro\Resources\ArcToolbox\toolboxes\Data Management Tools.tbx\Merge" Date="20241227" Time="000606">Merge 巴黎城墙原基址内交通线2_Merge;巴黎城墙原基址 G:\北京城市形态研究\HUL新\HUL新.gdb\巴黎城墙原基址内交通线2_Merge_Merge "osm_id "osm_id" true true false 12 Text 0 0,First,#,巴黎城墙原基址内交通线2_Merge,osm_id,0,12;code "code" true true false 2 Short 0 0,First,#,巴黎城墙原基址内交通线2_Merge,code,-1,-1;fclass "fclass" true true false 28 Text 0 0,First,#,巴黎城墙原基址内交通线2_Merge,fclass,0,28;name "name" true true false 100 Text 0 0,First,#,巴黎城墙原基址内交通线2_Merge,name,0,100;ref "ref" true true false 20 Text 0 0,First,#,巴黎城墙原基址内交通线2_Merge,ref,0,20;oneway "oneway" true true false 1 Text 0 0,First,#,巴黎城墙原基址内交通线2_Merge,oneway,0,1;maxspeed "maxspeed" true true false 2 Short 0 0,First,#,巴黎城墙原基址内交通线2_Merge,maxspeed,-1,-1;layer "layer" true true false 8 Double 0 0,First,#,巴黎城墙原基址内交通线2_Merge,layer,-1,-1;bridge "bridge" true true false 1 Text 0 0,First,#,巴黎城墙原基址内交通线2_Merge,bridge,0,1;tunnel "tunnel" true true false 1 Text 0 0,First,#,巴黎城墙原基址内交通线2_Merge,tunnel,0,1;Shape_Length "Shape_Length" false true true 8 Double 0 0,First,#,巴黎城墙原基址内交通线2_Merge,Shape_Length,-1,-1" NO_SOURCE_INFO</Process><Process ToolSource="d:\arch\arcgis\pro\Resources\ArcToolbox\toolboxes\Data Management Tools.tbx\UpdateSchema" Date="20250102" Time="112453">UpdateSchema "CIMDATA=&lt;CIMStandardDataConnection xsi:type='typens:CIMStandardDataConnection' xmlns:xsi='http://www.w3.org/2001/XMLSchema-instance' xmlns:xs='http://www.w3.org/2001/XMLSchema' xmlns:typens='http://www.esri.com/schemas/ArcGIS/3.0.0'&gt;&lt;WorkspaceConnectionString&gt;DATABASE=E:\HUL新\HUL新.gdb&lt;/WorkspaceConnectionString&gt;&lt;WorkspaceFactory&gt;FileGDB&lt;/WorkspaceFactory&gt;&lt;Dataset&gt;巴黎城墙原基址内交通线2_Merge_Merge&lt;/Dataset&gt;&lt;DatasetType&gt;esriDTFeatureClass&lt;/DatasetType&gt;&lt;/CIMStandardDataConnection&gt;" &lt;operationSequence&gt;&lt;workflow&gt;&lt;AddField&gt;&lt;field_name&gt;是够宽路&lt;/field_name&gt;&lt;field_type&gt;LONG&lt;/field_type&gt;&lt;field_is_nullable&gt;True&lt;/field_is_nullable&gt;&lt;field_is_required&gt;False&lt;/field_is_required&gt;&lt;/AddField&gt;&lt;/workflow&gt;&lt;/operationSequence&gt;</Process><Process ToolSource="d:\arch\arcgis\pro\Resources\ArcToolbox\toolboxes\Data Management Tools.tbx\CalculateField" Date="20250102" Time="130541">CalculateField 巴黎2024\巴黎城墙原基址内交通线2_Merge_Merge 是够宽路 1 "Python 3" # 文本 NO_ENFORCE_DOMAINS</Process><Process ToolSource="d:\arch\arcgis\pro\Resources\ArcToolbox\toolboxes\Data Management Tools.tbx\CalculateField" Date="20250102" Time="130727">CalculateField 巴黎2024\巴黎城墙原基址内交通线2_Merge_Merge 是够宽路 1 "Python 3" # 文本 NO_ENFORCE_DOMAINS</Process><Process ToolSource="d:\arch\arcgis\pro\Resources\ArcToolbox\toolboxes\Data Management Tools.tbx\CalculateField" Date="20250102" Time="130841">CalculateField 巴黎2024\巴黎城墙原基址内交通线2_Merge_Merge 是够宽路 1 "Python 3" # 文本 NO_ENFORCE_DOMAINS</Process><Process ToolSource="d:\arch\arcgis\pro\Resources\ArcToolbox\toolboxes\Data Management Tools.tbx\CalculateField" Date="20250102" Time="131103">CalculateField 巴黎2024\巴黎城墙原基址内交通线2_Merge_Merge 是够宽路 1 "Python 3" # 文本 NO_ENFORCE_DOMAINS</Process><Process ToolSource="d:\arch\arcgis\pro\Resources\ArcToolbox\toolboxes\Data Management Tools.tbx\CalculateField" Date="20250102" Time="131134">CalculateField 巴黎2024\巴黎城墙原基址内交通线2_Merge_Merge 是够宽路 1 "Python 3" # 文本 NO_ENFORCE_DOMAINS</Process><Process ToolSource="d:\arch\arcgis\pro\Resources\ArcToolbox\toolboxes\Data Management Tools.tbx\CalculateField" Date="20250102" Time="131656">CalculateField 巴黎2024\巴黎城墙原基址内交通线2_Merge_Merge 是够宽路 1 "Python 3" # 文本 NO_ENFORCE_DOMAINS</Process><Process ToolSource="d:\arch\arcgis\pro\Resources\ArcToolbox\toolboxes\Data Management Tools.tbx\CalculateField" Date="20250102" Time="132404">CalculateField 巴黎2024\巴黎城墙原基址内交通线2_Merge_Merge 是够宽路 1 "Python 3" # 文本 NO_ENFORCE_DOMAINS</Process><Process ToolSource="d:\arch\arcgis\pro\Resources\ArcToolbox\toolboxes\Data Management Tools.tbx\CalculateField" Date="20250102" Time="140644">CalculateField 巴黎2024\巴黎城墙原基址内交通线2_Merge_Merge 是够宽路 1 "Python 3" # 文本 NO_ENFORCE_DOMAINS</Process><Process ToolSource="d:\arch\arcgis\pro\Resources\ArcToolbox\toolboxes\Data Management Tools.tbx\CalculateField" Date="20250102" Time="141138">CalculateField 巴黎2024\巴黎城墙原基址内交通线2_Merge_Merge 是够宽路 1 "Python 3" # 文本 NO_ENFORCE_DOMAINS</Process><Process ToolSource="d:\arch\arcgis\pro\Resources\ArcToolbox\toolboxes\Data Management Tools.tbx\CalculateField" Date="20250102" Time="141424">CalculateField 巴黎2024\巴黎城墙原基址内交通线2_Merge_Merge 是够宽路 1 "Python 3" # 文本 NO_ENFORCE_DOMAINS</Process><Process ToolSource="d:\arch\arcgis\pro\Resources\ArcToolbox\toolboxes\Data Management Tools.tbx\CalculateField" Date="20250102" Time="141703">CalculateField 巴黎2024\巴黎城墙原基址内交通线2_Merge_Merge 是够宽路 1 "Python 3" # 文本 NO_ENFORCE_DOMAINS</Process><Process ToolSource="d:\arch\arcgis\pro\Resources\ArcToolbox\toolboxes\Data Management Tools.tbx\CalculateField" Date="20250102" Time="142244">CalculateField 巴黎2024\巴黎城墙原基址内交通线2_Merge_Merge 是够宽路 1 "Python 3" # 文本 NO_ENFORCE_DOMAINS</Process><Process ToolSource="d:\arch\arcgis\pro\Resources\ArcToolbox\toolboxes\Data Management Tools.tbx\CalculateField" Date="20250102" Time="142330">CalculateField 巴黎2024\巴黎城墙原基址内交通线2_Merge_Merge 是够宽路 1 "Python 3" # 文本 NO_ENFORCE_DOMAINS</Process><Process ToolSource="d:\arch\arcgis\pro\Resources\ArcToolbox\toolboxes\Data Management Tools.tbx\CalculateField" Date="20250102" Time="143115">CalculateField 巴黎2024\巴黎城墙原基址内交通线2_Merge_Merge 是够宽路 1 "Python 3" # 文本 NO_ENFORCE_DOMAINS</Process><Process ToolSource="d:\arch\arcgis\pro\Resources\ArcToolbox\toolboxes\Data Management Tools.tbx\CalculateField" Date="20250102" Time="143306">CalculateField 巴黎2024\巴黎城墙原基址内交通线2_Merge_Merge 是够宽路 1 "Python 3" # 文本 NO_ENFORCE_DOMAINS</Process><Process ToolSource="d:\arch\arcgis\pro\Resources\ArcToolbox\toolboxes\Data Management Tools.tbx\CalculateField" Date="20250102" Time="143424">CalculateField 巴黎2024\巴黎城墙原基址内交通线2_Merge_Merge 是够宽路 1 "Python 3" # 文本 NO_ENFORCE_DOMAINS</Process><Process ToolSource="d:\arch\arcgis\pro\Resources\ArcToolbox\toolboxes\Data Management Tools.tbx\CalculateField" Date="20250102" Time="143729">CalculateField 巴黎2024\巴黎城墙原基址内交通线2_Merge_Merge 是够宽路 1 "Python 3" # 文本 NO_ENFORCE_DOMAINS</Process><Process ToolSource="d:\arch\arcgis\pro\Resources\ArcToolbox\toolboxes\Data Management Tools.tbx\CalculateField" Date="20250102" Time="143839">CalculateField 巴黎2024\巴黎城墙原基址内交通线2_Merge_Merge 是够宽路 1 "Python 3" # 文本 NO_ENFORCE_DOMAINS</Process><Process ToolSource="d:\arch\arcgis\pro\Resources\ArcToolbox\toolboxes\Data Management Tools.tbx\CalculateField" Date="20250102" Time="143923">CalculateField 巴黎2024\巴黎城墙原基址内交通线2_Merge_Merge 是够宽路 1 "Python 3" # 文本 NO_ENFORCE_DOMAINS</Process><Process ToolSource="d:\arch\arcgis\pro\Resources\ArcToolbox\toolboxes\Data Management Tools.tbx\CalculateField" Date="20250102" Time="144153">CalculateField 巴黎2024\巴黎城墙原基址内交通线2_Merge_Merge 是够宽路 1 "Python 3" # 文本 NO_ENFORCE_DOMAINS</Process><Process ToolSource="d:\arch\arcgis\pro\Resources\ArcToolbox\toolboxes\Data Management Tools.tbx\CalculateField" Date="20250102" Time="144257">CalculateField 巴黎2024\巴黎城墙原基址内交通线2_Merge_Merge 是够宽路 1 "Python 3" # 文本 NO_ENFORCE_DOMAINS</Process><Process ToolSource="d:\arch\arcgis\pro\Resources\ArcToolbox\toolboxes\Data Management Tools.tbx\CalculateField" Date="20250102" Time="144433">CalculateField 巴黎2024\巴黎城墙原基址内交通线2_Merge_Merge 是够宽路 1 "Python 3" # 文本 NO_ENFORCE_DOMAINS</Process><Process ToolSource="d:\arch\arcgis\pro\Resources\ArcToolbox\toolboxes\Data Management Tools.tbx\CalculateField" Date="20250102" Time="144505">CalculateField 巴黎2024\巴黎城墙原基址内交通线2_Merge_Merge 是够宽路 1 "Python 3" # 文本 NO_ENFORCE_DOMAINS</Process><Process ToolSource="d:\arch\arcgis\pro\Resources\ArcToolbox\toolboxes\Data Management Tools.tbx\CalculateField" Date="20250102" Time="144537">CalculateField 巴黎2024\巴黎城墙原基址内交通线2_Merge_Merge 是够宽路 1 "Python 3" # 文本 NO_ENFORCE_DOMAINS</Process><Process ToolSource="d:\arch\arcgis\pro\Resources\ArcToolbox\toolboxes\Data Management Tools.tbx\CalculateField" Date="20250102" Time="144614">CalculateField 巴黎2024\巴黎城墙原基址内交通线2_Merge_Merge 是够宽路 1 "Python 3" # 文本 NO_ENFORCE_DOMAINS</Process><Process ToolSource="d:\arch\arcgis\pro\Resources\ArcToolbox\toolboxes\Data Management Tools.tbx\CalculateField" Date="20250102" Time="144647">CalculateField 巴黎2024\巴黎城墙原基址内交通线2_Merge_Merge 是够宽路 1 "Python 3" # 文本 NO_ENFORCE_DOMAINS</Process><Process ToolSource="d:\arch\arcgis\pro\Resources\ArcToolbox\toolboxes\Data Management Tools.tbx\CalculateField" Date="20250102" Time="145017">CalculateField 巴黎2024\巴黎城墙原基址内交通线2_Merge_Merge 是够宽路 1 "Python 3" # 文本 NO_ENFORCE_DOMAINS</Process><Process ToolSource="d:\arch\arcgis\pro\Resources\ArcToolbox\toolboxes\Data Management Tools.tbx\CalculateField" Date="20250102" Time="145045">CalculateField 巴黎2024\巴黎城墙原基址内交通线2_Merge_Merge 是够宽路 1 "Python 3" # 文本 NO_ENFORCE_DOMAINS</Process><Process ToolSource="d:\arch\arcgis\pro\Resources\ArcToolbox\toolboxes\Data Management Tools.tbx\CalculateField" Date="20250102" Time="145127">CalculateField 巴黎2024\巴黎城墙原基址内交通线2_Merge_Merge 是够宽路 1 "Python 3" # 文本 NO_ENFORCE_DOMAINS</Process><Process ToolSource="d:\arch\arcgis\pro\Resources\ArcToolbox\toolboxes\Data Management Tools.tbx\CalculateField" Date="20250102" Time="145224">CalculateField 巴黎2024\巴黎城墙原基址内交通线2_Merge_Merge 是够宽路 1 "Python 3" # 文本 NO_ENFORCE_DOMAINS</Process><Process ToolSource="d:\arch\arcgis\pro\Resources\ArcToolbox\toolboxes\Data Management Tools.tbx\CalculateField" Date="20250102" Time="145303">CalculateField 巴黎2024\巴黎城墙原基址内交通线2_Merge_Merge 是够宽路 1 "Python 3" # 文本 NO_ENFORCE_DOMAINS</Process><Process ToolSource="d:\arch\arcgis\pro\Resources\ArcToolbox\toolboxes\Data Management Tools.tbx\CalculateField" Date="20250102" Time="145415">CalculateField 巴黎2024\巴黎城墙原基址内交通线2_Merge_Merge 是够宽路 1 "Python 3" # 文本 NO_ENFORCE_DOMAINS</Process><Process ToolSource="d:\arch\arcgis\pro\Resources\ArcToolbox\toolboxes\Data Management Tools.tbx\CalculateField" Date="20250102" Time="145506">CalculateField 巴黎2024\巴黎城墙原基址内交通线2_Merge_Merge 是够宽路 1 "Python 3" # 文本 NO_ENFORCE_DOMAINS</Process><Process ToolSource="d:\arch\arcgis\pro\Resources\ArcToolbox\toolboxes\Data Management Tools.tbx\CalculateField" Date="20250102" Time="145810">CalculateField 巴黎2024\巴黎城墙原基址内交通线2_Merge_Merge 是够宽路 1 "Python 3" # 文本 NO_ENFORCE_DOMAINS</Process><Process ToolSource="d:\arch\arcgis\pro\Resources\ArcToolbox\toolboxes\Data Management Tools.tbx\CalculateField" Date="20250102" Time="145905">CalculateField 巴黎2024\巴黎城墙原基址内交通线2_Merge_Merge 是够宽路 1 "Python 3" # 文本 NO_ENFORCE_DOMAINS</Process><Process ToolSource="d:\arch\arcgis\pro\Resources\ArcToolbox\toolboxes\Data Management Tools.tbx\CalculateField" Date="20250102" Time="150151">CalculateField 巴黎2024\巴黎城墙原基址内交通线2_Merge_Merge 是够宽路 1 "Python 3" # 文本 NO_ENFORCE_DOMAINS</Process><Process ToolSource="d:\arch\arcgis\pro\Resources\ArcToolbox\toolboxes\Data Management Tools.tbx\CalculateField" Date="20250102" Time="150314">CalculateField 巴黎2024\巴黎城墙原基址内交通线2_Merge_Merge 是够宽路 1 "Python 3" # 文本 NO_ENFORCE_DOMAINS</Process><Process ToolSource="d:\arch\arcgis\pro\Resources\ArcToolbox\toolboxes\Data Management Tools.tbx\CalculateField" Date="20250102" Time="150340">CalculateField 巴黎2024\巴黎城墙原基址内交通线2_Merge_Merge 是够宽路 1 "Python 3" # 文本 NO_ENFORCE_DOMAINS</Process><Process ToolSource="d:\arch\arcgis\pro\Resources\ArcToolbox\toolboxes\Data Management Tools.tbx\CalculateField" Date="20250102" Time="150741">CalculateField 巴黎2024\巴黎城墙原基址内交通线2_Merge_Merge 是够宽路 1 "Python 3" # 文本 NO_ENFORCE_DOMAINS</Process><Process ToolSource="d:\arch\arcgis\pro\Resources\ArcToolbox\toolboxes\Data Management Tools.tbx\CalculateField" Date="20250102" Time="150949">CalculateField 巴黎2024\巴黎城墙原基址内交通线2_Merge_Merge 是够宽路 1 "Python 3" # 文本 NO_ENFORCE_DOMAINS</Process><Process ToolSource="d:\arch\arcgis\pro\Resources\ArcToolbox\toolboxes\Data Management Tools.tbx\CalculateField" Date="20250102" Time="151214">CalculateField 巴黎2024\巴黎城墙原基址内交通线2_Merge_Merge 是够宽路 1 "Python 3" # 文本 NO_ENFORCE_DOMAINS</Process><Process ToolSource="d:\arch\arcgis\pro\Resources\ArcToolbox\toolboxes\Data Management Tools.tbx\CalculateField" Date="20250102" Time="151630">CalculateField 巴黎2024\巴黎城墙原基址内交通线2_Merge_Merge 是够宽路 1 "Python 3" # 文本 NO_ENFORCE_DOMAINS</Process><Process ToolSource="d:\arch\arcgis\pro\Resources\ArcToolbox\toolboxes\Data Management Tools.tbx\CalculateField" Date="20250102" Time="151901">CalculateField 巴黎2024\巴黎城墙原基址内交通线2_Merge_Merge 是够宽路 1 "Python 3" # 文本 NO_ENFORCE_DOMAINS</Process><Process ToolSource="d:\arch\arcgis\pro\Resources\ArcToolbox\toolboxes\Data Management Tools.tbx\CalculateField" Date="20250102" Time="151929">CalculateField 巴黎2024\巴黎城墙原基址内交通线2_Merge_Merge 是够宽路 1 "Python 3" # 文本 NO_ENFORCE_DOMAINS</Process><Process ToolSource="d:\arch\arcgis\pro\Resources\ArcToolbox\toolboxes\Data Management Tools.tbx\CalculateField" Date="20250102" Time="152334">CalculateField 巴黎2024\巴黎城墙原基址内交通线2_Merge_Merge 是够宽路 1 "Python 3" # 文本 NO_ENFORCE_DOMAINS</Process><Process ToolSource="d:\arch\arcgis\pro\Resources\ArcToolbox\toolboxes\Data Management Tools.tbx\CalculateField" Date="20250102" Time="152416">CalculateField 巴黎2024\巴黎城墙原基址内交通线2_Merge_Merge 是够宽路 1 "Python 3" # 文本 NO_ENFORCE_DOMAINS</Process><Process ToolSource="d:\arch\arcgis\pro\Resources\ArcToolbox\toolboxes\Data Management Tools.tbx\CalculateField" Date="20250102" Time="152442">CalculateField 巴黎2024\巴黎城墙原基址内交通线2_Merge_Merge 是够宽路 1 "Python 3" # 文本 NO_ENFORCE_DOMAINS</Process><Process ToolSource="d:\arch\arcgis\pro\Resources\ArcToolbox\toolboxes\Data Management Tools.tbx\CalculateField" Date="20250102" Time="152552">CalculateField 巴黎2024\巴黎城墙原基址内交通线2_Merge_Merge 是够宽路 1 "Python 3" # 文本 NO_ENFORCE_DOMAINS</Process><Process ToolSource="d:\arch\arcgis\pro\Resources\ArcToolbox\toolboxes\Data Management Tools.tbx\CalculateField" Date="20250102" Time="152705">CalculateField 巴黎2024\巴黎城墙原基址内交通线2_Merge_Merge 是够宽路 1 "Python 3" # 文本 NO_ENFORCE_DOMAINS</Process><Process ToolSource="d:\arch\arcgis\pro\Resources\ArcToolbox\toolboxes\Conversion Tools.tbx\ExportFeatures" Date="20250102" Time="153040">ExportFeatures 巴黎2024\巴黎城墙原基址内交通线2_Merge_Merge E:\HUL\HUL\三城城墙原基址分析\巴黎过程.gdb\巴黎2024窄路 # NOT_USE_ALIAS "osm_id "osm_id" true true false 12 Text 0 0,First,#,巴黎2024\巴黎城墙原基址内交通线2_Merge_Merge,osm_id,0,12;code "code" true true false 2 Short 0 0,First,#,巴黎2024\巴黎城墙原基址内交通线2_Merge_Merge,code,-1,-1;fclass "fclass" true true false 28 Text 0 0,First,#,巴黎2024\巴黎城墙原基址内交通线2_Merge_Merge,fclass,0,28;name "name" true true false 100 Text 0 0,First,#,巴黎2024\巴黎城墙原基址内交通线2_Merge_Merge,name,0,100;ref "ref" true true false 20 Text 0 0,First,#,巴黎2024\巴黎城墙原基址内交通线2_Merge_Merge,ref,0,20;oneway "oneway" true true false 1 Text 0 0,First,#,巴黎2024\巴黎城墙原基址内交通线2_Merge_Merge,oneway,0,1;maxspeed "maxspeed" true true false 2 Short 0 0,First,#,巴黎2024\巴黎城墙原基址内交通线2_Merge_Merge,maxspeed,-1,-1;layer "layer" true true false 8 Double 0 0,First,#,巴黎2024\巴黎城墙原基址内交通线2_Merge_Merge,layer,-1,-1;bridge "bridge" true true false 1 Text 0 0,First,#,巴黎2024\巴黎城墙原基址内交通线2_Merge_Merge,bridge,0,1;tunnel "tunnel" true true false 1 Text 0 0,First,#,巴黎2024\巴黎城墙原基址内交通线2_Merge_Merge,tunnel,0,1;Shape_Length "Shape_Length" false true true 8 Double 0 0,First,#,巴黎2024\巴黎城墙原基址内交通线2_Merge_Merge,Shape_Length,-1,-1;是够宽路 "是够宽路" true true false 4 Long 0 0,First,#,巴黎2024\巴黎城墙原基址内交通线2_Merge_Merge,是够宽路,-1,-1" #</Process><Process ToolSource="d:\arch\arcgis\pro\Resources\ArcToolbox\toolboxes\Data Management Tools.tbx\CalculateField" Date="20250102" Time="164638">CalculateField 巴黎2024窄路 是够宽路 2 "Python 3" # 文本 NO_ENFORCE_DOMAINS</Process><Process ToolSource="d:\arch\arcgis\pro\Resources\ArcToolbox\toolboxes\Data Management Tools.tbx\CalculateField" Date="20250102" Time="164642">CalculateField 巴黎2024窄路 是够宽路 2 "Python 3" # 文本 NO_ENFORCE_DOMAINS</Process><Process ToolSource="d:\arch\arcgis\pro\Resources\ArcToolbox\toolboxes\Data Management Tools.tbx\CalculateField" Date="20250102" Time="164812">CalculateField 巴黎2024窄路 是够宽路 2 "Python 3" # 文本 NO_ENFORCE_DOMAINS</Process><Process ToolSource="d:\arch\arcgis\pro\Resources\ArcToolbox\toolboxes\Data Management Tools.tbx\CalculateField" Date="20250102" Time="165615">CalculateField 巴黎2024窄路 是够宽路 2 "Python 3" # 文本 NO_ENFORCE_DOMAINS</Process><Process ToolSource="d:\arch\arcgis\pro\Resources\ArcToolbox\toolboxes\Data Management Tools.tbx\CalculateField" Date="20250102" Time="165827">CalculateField 巴黎2024窄路 是够宽路 2 "Python 3" # 文本 NO_ENFORCE_DOMAINS</Process><Process ToolSource="d:\arch\arcgis\pro\Resources\ArcToolbox\toolboxes\Data Management Tools.tbx\CalculateField" Date="20250102" Time="172354">CalculateField 巴黎2024窄路 是够宽路 2 "Python 3" # 文本 NO_ENFORCE_DOMAINS</Process><Process ToolSource="d:\arch\arcgis\pro\Resources\ArcToolbox\toolboxes\Conversion Tools.tbx\ExportFeatures" Date="20250102" Time="173316">ExportFeatures 巴黎2024窄路 E:\HUL\HUL\三城城墙原基址分析\巴黎过程.gdb\巴黎2024窄路1 # NOT_USE_ALIAS "osm_id "osm_id" true true false 12 Text 0 0,First,#,巴黎2024窄路,osm_id,0,12;code "code" true true false 2 Short 0 0,First,#,巴黎2024窄路,code,-1,-1;fclass "fclass" true true false 28 Text 0 0,First,#,巴黎2024窄路,fclass,0,28;name "name" true true false 100 Text 0 0,First,#,巴黎2024窄路,name,0,100;ref "ref" true true false 20 Text 0 0,First,#,巴黎2024窄路,ref,0,20;oneway "oneway" true true false 1 Text 0 0,First,#,巴黎2024窄路,oneway,0,1;maxspeed "maxspeed" true true false 2 Short 0 0,First,#,巴黎2024窄路,maxspeed,-1,-1;layer "layer" true true false 8 Double 0 0,First,#,巴黎2024窄路,layer,-1,-1;bridge "bridge" true true false 1 Text 0 0,First,#,巴黎2024窄路,bridge,0,1;tunnel "tunnel" true true false 1 Text 0 0,First,#,巴黎2024窄路,tunnel,0,1;是够宽路 "是够宽路" true true false 4 Long 0 0,First,#,巴黎2024窄路,是够宽路,-1,-1;Shape_Length "Shape_Length" false true true 8 Double 0 0,First,#,巴黎2024窄路,Shape_Length,-1,-1" #</Process><Process Name="缓冲区 (5)" ToolSource="d:\arch\arcgis\pro\Resources\ArcToolbox\toolboxes\Analysis Tools.tbx\Buffer" Date="20250102" Time="201259">Buffer 巴黎2024窄路1 E:\HUL\HUL\三城城墙原基址分析\巴黎过程.gdb\巴黎2024窄路1_Buffer "7 Meters" 全部 平整 将全部输出要素融合为一个要素 # 测地线（形状保持不变）</Process><Process Name="合并 (3)" ToolSource="d:\arch\arcgis\pro\Resources\ArcToolbox\toolboxes\Data Management Tools.tbx\Merge" Date="20250102" Time="201302">Merge E:\HUL\HUL\三城城墙原基址分析\巴黎过程.gdb\巴黎2024窄路1_Buffer;E:\HUL\HUL\三城城墙原基址分析\巴黎过程.gdb\巴黎2024宽路Buffer;E:\HUL\HUL\三城城墙原基址分析\巴黎过程.gdb\巴黎2024窄窄路面 E:\HUL\HUL\三城城墙原基址分析\巴黎过程.gdb\巴黎2024交通 "osm_id "osm_id" true true false 12 Text 0 0,First,#,E:\HUL\HUL\三城城墙原基址分析\巴黎过程.gdb\巴黎2024窄路_Buffer,osm_id,0,12;code "code" true true false 2 Short 0 0,First,#,E:\HUL\HUL\三城城墙原基址分析\巴黎过程.gdb\巴黎2024窄路_Buffer,code,-1,-1;fclass "fclass" true true false 28 Text 0 0,First,#,E:\HUL\HUL\三城城墙原基址分析\巴黎过程.gdb\巴黎2024窄路_Buffer,fclass,0,28;name "name" true true false 100 Text 0 0,First,#,E:\HUL\HUL\三城城墙原基址分析\巴黎过程.gdb\巴黎2024窄路_Buffer,name,0,100;ref "ref" true true false 20 Text 0 0,First,#,E:\HUL\HUL\三城城墙原基址分析\巴黎过程.gdb\巴黎2024窄路_Buffer,ref,0,20;oneway "oneway" true true false 1 Text 0 0,First,#,E:\HUL\HUL\三城城墙原基址分析\巴黎过程.gdb\巴黎2024窄路_Buffer,oneway,0,1;maxspeed "maxspeed" true true false 2 Short 0 0,First,#,E:\HUL\HUL\三城城墙原基址分析\巴黎过程.gdb\巴黎2024窄路_Buffer,maxspeed,-1,-1;layer "layer" true true false 8 Double 0 0,First,#,E:\HUL\HUL\三城城墙原基址分析\巴黎过程.gdb\巴黎2024窄路_Buffer,layer,-1,-1;bridge "bridge" true true false 1 Text 0 0,First,#,E:\HUL\HUL\三城城墙原基址分析\巴黎过程.gdb\巴黎2024窄路_Buffer,bridge,0,1;tunnel "tunnel" true true false 1 Text 0 0,First,#,E:\HUL\HUL\三城城墙原基址分析\巴黎过程.gdb\巴黎2024窄路_Buffer,tunnel,0,1;是够宽路 "是够宽路" true true false 4 Long 0 0,First,#,E:\HUL\HUL\三城城墙原基址分析\巴黎过程.gdb\巴黎2024窄路_Buffer,是够宽路,-1,-1;Shape_Length "Shape_Length" false true true 8 Double 0 0,First,#,E:\HUL\HUL\三城城墙原基址分析\巴黎过程.gdb\巴黎2024窄路_Buffer,Shape_Length,-1,-1;BUFF_DIST "BUFF_DIST" true true false 0 Double 0 0,First,#,E:\HUL\HUL\三城城墙原基址分析\巴黎过程.gdb\巴黎2024窄路_Buffer,BUFF_DIST,-1,-1;ORIG_FID "ORIG_FID" true true false 0 Long 0 0,First,#,E:\HUL\HUL\三城城墙原基址分析\巴黎过程.gdb\巴黎2024窄路_Buffer,ORIG_FID,-1,-1" NO_SOURCE_INFO</Process><Process Name="融合" ToolSource="d:\arch\arcgis\pro\Resources\ArcToolbox\toolboxes\Data Management Tools.tbx\Dissolve" Date="20250102" Time="201303">Dissolve E:\HUL\HUL\三城城墙原基址分析\巴黎过程.gdb\巴黎2024交通 E:\HUL\HUL\三城城墙原基址分析\巴黎过程.gdb\巴黎2024交通融合 # # MULTI_PART DISSOLVE_LINES #</Process><Process Name="裁剪" ToolSource="d:\arch\arcgis\pro\Resources\ArcToolbox\toolboxes\Analysis Tools.tbx\Clip" Date="20250102" Time="201452">Clip E:\HUL\HUL\三城城墙原基址分析\巴黎过程.gdb\巴黎2024交通融合 巴黎城墙原基址2 E:\HUL\HUL\三城城墙原基址分析\巴黎过程.gdb\巴黎2024交通融合_Clip #</Process><Process ToolSource="d:\arch\arcgis\pro\Resources\ArcToolbox\toolboxes\Conversion Tools.tbx\ExportFeatures" Date="20250102" Time="201812">ExportFeatures ModelBuilder\输出要素或数据集:巴黎2024交通融合_Clip E:\HUL\HUL\三城城墙原基址分析\巴黎过程.gdb\输出要素或数据集巴黎2024_ExportFeature # NOT_USE_ALIAS "Shape_Length "Shape_Length" false true true 8 Double 0 0,First,#,ModelBuilder\输出要素或数据集:巴黎2024交通融合_Clip,Shape_Length,-1,-1;Shape_Area "Shape_Area" false true true 8 Double 0 0,First,#,ModelBuilder\输出要素或数据集:巴黎2024交通融合_Clip,Shape_Area,-1,-1" #</Process><Process Name="面转线" ToolSource="d:\arch\arcgis\pro\Resources\ArcToolbox\toolboxes\Data Management Tools.tbx\PolygonToLine" Date="20250102" Time="205232">PolygonToLine 巴黎2024交通 E:\HUL\HUL\三城城墙原基址分析\巴黎过程.gdb\巴黎2024交通线 IDENTIFY_NEIGHBORS</Process><Process ToolSource="d:\arch\arcgis\pro\Resources\ArcToolbox\toolboxes\Conversion Tools.tbx\ExportFeatures" Date="20250102" Time="212045">ExportFeatures ModelBuilder\巴黎2024交通线:巴黎2024交通线 E:\HUL\HUL\三城城墙原基址分析\巴黎过程.gdb\巴黎2024交通线2 # NOT_USE_ALIAS "LEFT_FID "LEFT_FID" true true false 4 Long 0 0,First,#,ModelBuilder\巴黎2024交通线:巴黎2024交通线,LEFT_FID,-1,-1;RIGHT_FID "RIGHT_FID" true true false 4 Long 0 0,First,#,ModelBuilder\巴黎2024交通线:巴黎2024交通线,RIGHT_FID,-1,-1;Shape_Length "Shape_Length" false true true 8 Double 0 0,First,#,ModelBuilder\巴黎2024交通线:巴黎2024交通线,Shape_Length,-1,-1" #</Process><Process ToolSource="d:\arch\arcgis\pro\Resources\ArcToolbox\toolboxes\Data Management Tools.tbx\Project" Date="20250103" Time="154043">Project 巴黎1978交通线 E:\HUL\巴黎\巴黎城墙原基址研究\巴黎2000\巴黎2000.gdb\巴黎1978交通线_Project PROJCS["RGF_1993_Lambert_93",GEOGCS["GCS_RGF_1993",DATUM["D_RGF_1993",SPHEROID["GRS_1980",6378137.0,298.257222101]],PRIMEM["Greenwich",0.0],UNIT["Degree",0.0174532925199433]],PROJECTION["Lambert_Conformal_Conic"],PARAMETER["False_Easting",700000.0],PARAMETER["False_Northing",6600000.0],PARAMETER["Central_Meridian",3.0],PARAMETER["Standard_Parallel_1",44.0],PARAMETER["Standard_Parallel_2",49.0],PARAMETER["Latitude_Of_Origin",46.5],UNIT["Meter",1.0]] RGF_1993_To_WGS_1984_1 GEOGCS["GCS_WGS_1984",DATUM["D_WGS_1984",SPHEROID["WGS_1984",6378137.0,298.257223563]],PRIMEM["Greenwich",0.0],UNIT["Degree",0.0174532925199433]] NO_PRESERVE_SHAPE # NO_VERTICAL</Process><Process ToolSource="d:\arch\arcgis\pro\Resources\ArcToolbox\toolboxes\Data Management Tools.tbx\FeatureToPolygon" Date="20250103" Time="154152">FeatureToPolygon 巴黎1978交通线_Project;巴黎城墙原基址2_ExportFeatu_Project1;巴黎1978分割线 E:\HUL\巴黎\巴黎城墙原基址研究\巴黎2000\巴黎2000.gdb\巴黎1978功能 # ATTRIBUTES #</Process><Process ToolSource="d:\arch\arcgis\pro\Resources\ArcToolbox\toolboxes\Data Management Tools.tbx\UpdateSchema" Date="20250103" Time="154209">UpdateSchema "CIMDATA=&lt;CIMStandardDataConnection xsi:type='typens:CIMStandardDataConnection' xmlns:xsi='http://www.w3.org/2001/XMLSchema-instance' xmlns:xs='http://www.w3.org/2001/XMLSchema' xmlns:typens='http://www.esri.com/schemas/ArcGIS/3.0.0'&gt;&lt;WorkspaceConnectionString&gt;DATABASE=E:\HUL\巴黎\巴黎城墙原基址研究\巴黎2000\巴黎2000.gdb&lt;/WorkspaceConnectionString&gt;&lt;WorkspaceFactory&gt;FileGDB&lt;/WorkspaceFactory&gt;&lt;Dataset&gt;巴黎1978功能&lt;/Dataset&gt;&lt;DatasetType&gt;esriDTFeatureClass&lt;/DatasetType&gt;&lt;/CIMStandardDataConnection&gt;" &lt;operationSequence&gt;&lt;workflow&gt;&lt;AddField&gt;&lt;field_name&gt;功能&lt;/field_name&gt;&lt;field_type&gt;LONG&lt;/field_type&gt;&lt;field_is_nullable&gt;True&lt;/field_is_nullable&gt;&lt;field_is_required&gt;False&lt;/field_is_required&gt;&lt;/AddField&gt;&lt;/workflow&gt;&lt;/operationSequence&gt;</Process><Process ToolSource="d:\arch\arcgis\pro\Resources\ArcToolbox\toolboxes\Data Management Tools.tbx\CalculateField" Date="20250103" Time="154216">CalculateField 巴黎1978功能 功能 1 "Python 3" # 文本 NO_ENFORCE_DOMAINS</Process><Process ToolSource="d:\arch\arcgis\pro\Resources\ArcToolbox\toolboxes\Data Management Tools.tbx\CalculateField" Date="20250103" Time="154546">CalculateField 巴黎1978功能 功能 3 "Python 3" # 文本 NO_ENFORCE_DOMAINS</Process><Process ToolSource="d:\arch\arcgis\pro\Resources\ArcToolbox\toolboxes\Data Management Tools.tbx\CalculateField" Date="20250103" Time="160614">CalculateField 巴黎1978功能 功能 3 "Python 3" # 文本 NO_ENFORCE_DOMAINS</Process><Process ToolSource="d:\arch\arcgis\pro\Resources\ArcToolbox\toolboxes\Data Management Tools.tbx\CalculateField" Date="20250103" Time="163354">CalculateField 巴黎1978功能 功能 4 "Python 3" # 文本 NO_ENFORCE_DOMAINS</Process><Process ToolSource="d:\arch\arcgis\pro\Resources\ArcToolbox\toolboxes\Data Management Tools.tbx\CalculateField" Date="20250103" Time="164006">CalculateField 巴黎1978功能 功能 4 "Python 3" # 文本 NO_ENFORCE_DOMAINS</Process><Process ToolSource="d:\arch\arcgis\pro\Resources\ArcToolbox\toolboxes\Data Management Tools.tbx\CalculateField" Date="20250103" Time="164009">CalculateField 巴黎1978功能 功能 4 "Python 3" # 文本 NO_ENFORCE_DOMAINS</Process><Process ToolSource="d:\arch\arcgis\pro\Resources\ArcToolbox\toolboxes\Data Management Tools.tbx\CalculateField" Date="20250103" Time="164131">CalculateField 巴黎1978功能 功能 4 "Python 3" # 文本 NO_ENFORCE_DOMAINS</Process><Process ToolSource="d:\arch\arcgis\pro\Resources\ArcToolbox\toolboxes\Data Management Tools.tbx\CalculateField" Date="20250103" Time="164201">CalculateField 巴黎1978功能 功能 4 "Python 3" # 文本 NO_ENFORCE_DOMAINS</Process><Process ToolSource="d:\arch\arcgis\pro\Resources\ArcToolbox\toolboxes\Data Management Tools.tbx\CalculateField" Date="20250103" Time="164337">CalculateField 巴黎1978功能 功能 4 "Python 3" # 文本 NO_ENFORCE_DOMAINS</Process><Process ToolSource="d:\arch\arcgis\pro\Resources\ArcToolbox\toolboxes\Data Management Tools.tbx\CalculateField" Date="20250103" Time="164458">CalculateField 巴黎1978功能 功能 3 "Python 3" # 文本 NO_ENFORCE_DOMAINS</Process><Process ToolSource="d:\arch\arcgis\pro\Resources\ArcToolbox\toolboxes\Data Management Tools.tbx\CalculateField" Date="20250103" Time="164615">CalculateField 巴黎1978功能 功能 4 "Python 3" # 文本 NO_ENFORCE_DOMAINS</Process><Process ToolSource="d:\arch\arcgis\pro\Resources\ArcToolbox\toolboxes\Data Management Tools.tbx\CalculateField" Date="20250103" Time="164838">CalculateField 巴黎1978功能 功能 4 "Python 3" # 文本 NO_ENFORCE_DOMAINS</Process><Process ToolSource="d:\arch\arcgis\pro\Resources\ArcToolbox\toolboxes\Data Management Tools.tbx\CalculateField" Date="20250103" Time="164927">CalculateField 巴黎1978功能 功能 4 "Python 3" # 文本 NO_ENFORCE_DOMAINS</Process><Process ToolSource="d:\arch\arcgis\pro\Resources\ArcToolbox\toolboxes\Data Management Tools.tbx\CalculateField" Date="20250103" Time="165311">CalculateField 巴黎1978功能 功能 3 "Python 3" # 文本 NO_ENFORCE_DOMAINS</Process><Process ToolSource="d:\arch\arcgis\pro\Resources\ArcToolbox\toolboxes\Data Management Tools.tbx\CalculateField" Date="20250103" Time="165329">CalculateField 巴黎1978功能 功能 3 "Python 3" # 文本 NO_ENFORCE_DOMAINS</Process><Process ToolSource="d:\arch\arcgis\pro\Resources\ArcToolbox\toolboxes\Data Management Tools.tbx\CalculateField" Date="20250103" Time="165650">CalculateField 巴黎1978功能 功能 3 "Python 3" # 文本 NO_ENFORCE_DOMAINS</Process><Process ToolSource="d:\arch\arcgis\pro\Resources\ArcToolbox\toolboxes\Data Management Tools.tbx\CalculateField" Date="20250103" Time="165652">CalculateField 巴黎1978功能 功能 3 "Python 3" # 文本 NO_ENFORCE_DOMAINS</Process><Process ToolSource="d:\arch\arcgis\pro\Resources\ArcToolbox\toolboxes\Data Management Tools.tbx\CalculateField" Date="20250103" Time="165726">CalculateField 巴黎1978功能 功能 3 "Python 3" # 文本 NO_ENFORCE_DOMAINS</Process><Process ToolSource="d:\arch\arcgis\pro\Resources\ArcToolbox\toolboxes\Data Management Tools.tbx\CalculateField" Date="20250103" Time="165840">CalculateField 巴黎1978功能 功能 3 "Python 3" # 文本 NO_ENFORCE_DOMAINS</Process><Process ToolSource="d:\arch\arcgis\pro\Resources\ArcToolbox\toolboxes\Data Management Tools.tbx\CalculateField" Date="20250103" Time="174126">CalculateField 巴黎1978功能 功能 3 "Python 3" # 文本 NO_ENFORCE_DOMAINS</Process><Process ToolSource="d:\arch\arcgis\pro\Resources\ArcToolbox\toolboxes\Data Management Tools.tbx\CalculateField" Date="20250103" Time="174312">CalculateField 巴黎1978功能 功能 3 "Python 3" # 文本 NO_ENFORCE_DOMAINS</Process><Process ToolSource="d:\arch\arcgis\pro\Resources\ArcToolbox\toolboxes\Data Management Tools.tbx\CalculateField" Date="20250103" Time="174315">CalculateField 巴黎1978功能 功能 4 "Python 3" # 文本 NO_ENFORCE_DOMAINS</Process><Process ToolSource="d:\arch\arcgis\pro\Resources\ArcToolbox\toolboxes\Data Management Tools.tbx\CalculateField" Date="20250103" Time="174620">CalculateField 巴黎1978功能 功能 3 "Python 3" # 文本 NO_ENFORCE_DOMAINS</Process><Process ToolSource="d:\arch\arcgis\pro\Resources\ArcToolbox\toolboxes\Data Management Tools.tbx\CalculateField" Date="20250103" Time="174851">CalculateField 巴黎1978功能 功能 4 "Python 3" # 文本 NO_ENFORCE_DOMAINS</Process><Process ToolSource="d:\arch\arcgis\pro\Resources\ArcToolbox\toolboxes\Data Management Tools.tbx\CalculateField" Date="20250103" Time="174914">CalculateField 巴黎1978功能 功能 2 "Python 3" # 文本 NO_ENFORCE_DOMAINS</Process><Process ToolSource="d:\arch\arcgis\pro\Resources\ArcToolbox\toolboxes\Data Management Tools.tbx\Dissolve" Date="20250103" Time="174946">Dissolve 巴黎1978功能 E:\HUL\巴黎\巴黎城墙原基址研究\巴黎2000\巴黎2000.gdb\巴黎1978功能_Dissolve 功能 "Shape_Area SUM" MULTI_PART DISSOLVE_LINES #</Process><Process ToolSource="d:\arch\arcgis\pro\Resources\ArcToolbox\toolboxes\Conversion Tools.tbx\ExportFeatures" Date="20250116" Time="121821">ExportFeatures 巴黎1978功能_Dissolve E:\HUL新\data\paris1988.shp # NOT_USE_ALIAS "功能 "功能" true true false 4 Long 0 0,First,#,巴黎1978功能_Dissolve,功能,-1,-1;SUM_Shape_Area "SUM_Shape_Area" true true false 8 Double 0 0,First,#,巴黎1978功能_Dissolve,SUM_Shape_Area,-1,-1;Shape_Length "Shape_Length" false true true 8 Double 0 0,First,#,巴黎1978功能_Dissolve,Shape_Length,-1,-1;Shape_Area "Shape_Area" false true true 8 Double 0 0,First,#,巴黎1978功能_Dissolve,Shape_Area,-1,-1" #</Process></lineage><coordRef><type Sync="TRUE">Projected</type><geogcsn Sync="TRUE">GCS_RGF_1993</geogcsn><csUnits Sync="TRUE">Linear Unit: Meter (1.000000)</csUnits><peXml Sync="TRUE">&lt;ProjectedCoordinateSystem xsi:type='typens:ProjectedCoordinateSystem' xmlns:xsi='http://www.w3.org/2001/XMLSchema-instance' xmlns:xs='http://www.w3.org/2001/XMLSchema' xmlns:typens='http://www.esri.com/schemas/ArcGIS/3.0.0'&gt;&lt;WKT&gt;PROJCS[&amp;quot;RGF_1993_Lambert_93&amp;quot;,GEOGCS[&amp;quot;GCS_RGF_1993&amp;quot;,DATUM[&amp;quot;D_RGF_1993&amp;quot;,SPHEROID[&amp;quot;GRS_1980&amp;quot;,6378137.0,298.257222101]],PRIMEM[&amp;quot;Greenwich&amp;quot;,0.0],UNIT[&amp;quot;Degree&amp;quot;,0.0174532925199433]],PROJECTION[&amp;quot;Lambert_Conformal_Conic&amp;quot;],PARAMETER[&amp;quot;False_Easting&amp;quot;,700000.0],PARAMETER[&amp;quot;False_Northing&amp;quot;,6600000.0],PARAMETER[&amp;quot;Central_Meridian&amp;quot;,3.0],PARAMETER[&amp;quot;Standard_Parallel_1&amp;quot;,44.0],PARAMETER[&amp;quot;Standard_Parallel_2&amp;quot;,49.0],PARAMETER[&amp;quot;Latitude_Of_Origin&amp;quot;,46.5],UNIT[&amp;quot;Meter&amp;quot;,1.0],AUTHORITY[&amp;quot;EPSG&amp;quot;,2154]]&lt;/WKT&gt;&lt;XOrigin&gt;-35597500&lt;/XOrigin&gt;&lt;YOrigin&gt;-23641900&lt;/YOrigin&gt;&lt;XYScale&gt;124074650.52332792&lt;/XYScale&gt;&lt;ZOrigin&gt;-100000&lt;/ZOrigin&gt;&lt;ZScale&gt;10000&lt;/ZScale&gt;&lt;MOrigin&gt;-100000&lt;/MOrigin&gt;&lt;MScale&gt;10000&lt;/MScale&gt;&lt;XYTolerance&gt;0.001&lt;/XYTolerance&gt;&lt;ZTolerance&gt;0.001&lt;/ZTolerance&gt;&lt;MTolerance&gt;0.001&lt;/MTolerance&gt;&lt;HighPrecision&gt;true&lt;/HighPrecision&gt;&lt;WKID&gt;102110&lt;/WKID&gt;&lt;LatestWKID&gt;2154&lt;/LatestWKID&gt;&lt;/ProjectedCoordinateSystem&gt;</peXml><projcsn Sync="TRUE">RGF_1993_Lambert_93</projcsn></coordRef><LayerFile>{"type":"CIMLayerDocument","version":"3.0.0","build":36056,"layers":["CIMPATH=__/__2024__1_buffer.json"],"layerDefinitions":[{"type":"CIMFeatureLayer","name":"巴黎2024窄路1_Buffer","uRI":"CIMPATH=__/__2024__1_buffer.json","sourceModifiedTime":{"type":"TimeInstant"},"useSourceMetadata":true,"description":"巴黎2024窄路1_Buffer","layerElevation":{"type":"CIMLayerElevationSurface","elevationSurfaceLayerURI":"CIMPATH=db8afc9744884e1e87480919a3256c5b.json"},"expanded":true,"layerType":"Operational","showLegends":true,"visibility":true,"displayCacheType":"Permanent","maxDisplayCacheAge":5,"showPopups":true,"serviceLayerID":-1,"refreshRate":-1,"refreshRateUnit":"esriTimeUnitsSeconds","blendingMode":"Alpha","allowDrapingOnIntegratedMesh":true,"autoGenerateFeatureTemplates":true,"featureElevationExpression":"0","featureTable":{"type":"CIMFeatureTable","displayField":"Shape_Length","editable":true,"dataConnection":{"type":"CIMStandardDataConnection","workspaceConnectionString":"DATABASE=E:\\HUL\\HUL\\三城城墙原基址分析\\巴黎过程.gdb","workspaceFactory":"FileGDB","dataset":"巴黎2024窄路1_Buffer","datasetType":"esriDTFeatureClass"},"studyAreaSpatialRel":"esriSpatialRelUndefined","searchOrder":"esriSearchOrderSpatial"},"htmlPopupEnabled":true,"selectable":true,"featureCacheType":"Session","displayFiltersType":"ByScale","featureBlendingMode":"Alpha","labelClasses":[{"type":"CIMLabelClass","expression":"$feature.OBJECTID","expressionEngine":"Arcade","featuresToLabel":"AllVisibleFeatures","maplexLabelPlacementProperties":{"type":"CIMMaplexLabelPlacementProperties","featureType":"Polygon","avoidPolygonHoles":true,"canOverrunFeature":true,"canPlaceLabelOutsidePolygon":true,"canRemoveOverlappingLabel":true,"canStackLabel":true,"connectionType":"Unambiguous","constrainOffset":"NoConstraint","contourAlignmentType":"Page","contourLadderType":"Straight","contourMaximumAngle":90,"enableConnection":true,"featureWeight":0,"fontHeightReductionLimit":4,"fontHeightReductionStep":0.5,"fontWidthReductionLimit":90,"fontWidthReductionStep":5,"graticuleAlignmentType":"Straight","keyNumberGroupName":"Default","labelBuffer":15,"labelLargestPolygon":false,"labelPriority":-1,"labelStackingProperties":{"type":"CIMMaplexLabelStackingProperties","stackAlignment":"ChooseBest","maximumNumberOfLines":3,"minimumNumberOfCharsPerLine":3,"maximumNumberOfCharsPerLine":24,"separators":[{"type":"CIMMaplexStackingSeparator","separator":" ","splitAfter":true},{"type":"CIMMaplexStackingSeparator","separator":",","visible":true,"splitAfter":true}],"trimStackingSeparators":true},"lineFeatureType":"General","linePlacementMethod":"OffsetCurvedFromLine","maximumLabelOverrun":80,"maximumLabelOverrunUnit":"Point","minimumFeatureSizeUnit":"Map","multiPartOption":"OneLabelPerPart","offsetAlongLineProperties":{"type":"CIMMaplexOffsetAlongLineProperties","placementMethod":"BestPositionAlongLine","labelAnchorPoint":"CenterOfLabel","distanceUnit":"Percentage","useLineDirection":true},"pointExternalZonePriorities":{"type":"CIMMaplexExternalZonePriorities","aboveLeft":4,"aboveCenter":2,"aboveRight":1,"centerRight":3,"belowRight":5,"belowCenter":7,"belowLeft":8,"centerLeft":6},"pointPlacementMethod":"AroundPoint","polygonAnchorPointType":"GeometricCenter","polygonBoundaryWeight":0,"polygonExternalZones":{"type":"CIMMaplexExternalZonePriorities","aboveLeft":4,"aboveCenter":2,"aboveRight":1,"centerRight":3,"belowRight":5,"belowCenter":7,"belowLeft":8,"centerLeft":6},"polygonFeatureType":"General","polygonInternalZones":{"type":"CIMMaplexInternalZonePriorities","center":1},"polygonPlacementMethod":"HorizontalInPolygon","primaryOffset":1,"primaryOffsetUnit":"Point","removeExtraWhiteSpace":true,"repetitionIntervalUnit":"Map","rotationProperties":{"type":"CIMMaplexRotationProperties","rotationType":"Arithmetic","alignmentType":"Straight"},"secondaryOffset":100,"strategyPriorities":{"type":"CIMMaplexStrategyPriorities","stacking":1,"overrun":2,"fontCompression":3,"fontReduction":4,"abbreviation":5},"thinningDistanceUnit":"Point","truncationMarkerCharacter":".","truncationMinimumLength":1,"truncationPreferredCharacters":"aeiou","polygonAnchorPointPerimeterInsetUnit":"Point"},"name":"Class 1","priority":-1,"standardLabelPlacementProperties":{"type":"CIMStandardLabelPlacementProperties","featureType":"Line","featureWeight":"Low","labelWeight":"High","numLabelsOption":"OneLabelPerName","lineLabelPosition":{"type":"CIMStandardLineLabelPosition","above":true,"inLine":true,"parallel":true},"lineLabelPriorities":{"type":"CIMStandardLineLabelPriorities","aboveStart":3,"aboveAlong":3,"aboveEnd":3,"centerStart":3,"centerAlong":3,"centerEnd":3,"belowStart":3,"belowAlong":3,"belowEnd":3},"pointPlacementMethod":"AroundPoint","pointPlacementPriorities":{"type":"CIMStandardPointPlacementPriorities","aboveLeft":2,"aboveCenter":2,"aboveRight":1,"centerLeft":3,"centerRight":2,"belowLeft":3,"belowCenter":3,"belowRight":2},"rotationType":"Arithmetic","polygonPlacementMethod":"AlwaysHorizontal"},"textSymbol":{"type":"CIMSymbolReference","symbol":{"type":"CIMTextSymbol","blockProgression":"TTB","depth3D":1,"extrapolateBaselines":true,"fontEffects":"Normal","fontEncoding":"Unicode","fontFamilyName":"Tahoma","fontStyleName":"Regular","fontType":"Unspecified","haloSize":1,"height":10,"hinting":"Default","horizontalAlignment":"Left","kerning":true,"letterWidth":100,"ligatures":true,"lineGapType":"ExtraLeading","symbol":{"type":"CIMPolygonSymbol","symbolLayers":[{"type":"CIMSolidFill","enable":true,"color":{"type":"CIMRGBColor","values":[0,0,0,100]}}]},"textCase":"Normal","textDirection":"LTR","verticalAlignment":"Bottom","verticalGlyphOrientation":"Right","wordSpacing":100,"billboardMode3D":"FaceNearPlane"}},"useCodedValue":true,"visibility":true,"iD":-1}],"renderer":{"type":"CIMSimpleRenderer","patch":"Default","symbol":{"type":"CIMSymbolReference","symbol":{"type":"CIMPolygonSymbol","symbolLayers":[{"type":"CIMSolidStroke","enable":true,"colorLocked":true,"capStyle":"Butt","joinStyle":"Round","lineStyle3D":"Strip","miterLimit":10,"width":1,"color":{"type":"CIMRGBColor","values":[110,110,110,100]}},{"type":"CIMSolidFill","enable":true,"color":{"type":"CIMRGBColor","values":[0,100,255,36.8627433776855469]}}]}}},"scaleSymbols":true,"snappable":true}]}</LayerFile></DataProperties><SyncDate>20250116</SyncDate><SyncTime>12182100</SyncTime><ModDate>20250116</ModDate><ModTime>12182100</ModTime></Esri><dataIdInfo><envirDesc Sync="TRUE">Microsoft Windows 10 Version 10.0 (Build 22631) ; Esri ArcGIS 13.0.2.36056</envirDesc><dataLang><languageCode value="zho" Sync="TRUE"></languageCode><countryCode value="CHN" Sync="TRUE"></countryCode></dataLang><idCitation><resTitle Sync="TRUE">paris1988</resTitle><presForm><PresFormCd value="005" Sync="TRUE"></PresFormCd></presForm></idCitation><spatRpType><SpatRepTypCd value="001" Sync="TRUE"></SpatRepTypCd></spatRpType></dataIdInfo><mdLang><languageCode value="zho" Sync="TRUE"></languageCode><countryCode value="CHN" Sync="TRUE"></countryCode></mdLang><distInfo><distFormat><formatName Sync="TRUE">Shapefile</formatName></distFormat><distTranOps><transSize Sync="TRUE">0.000</transSize></distTranOps></distInfo><mdHrLv><ScopeCd value="005" Sync="TRUE"></ScopeCd></mdHrLv><mdHrLvName Sync="TRUE">dataset</mdHrLvName><refSysInfo><RefSystem><refSysID><identCode code="2154" Sync="TRUE"></identCode><idCodeSpace Sync="TRUE">EPSG</idCodeSpace><idVersion Sync="TRUE">6.7(9.0.0)</idVersion></refSysID></RefSystem></refSysInfo><spatRepInfo><VectSpatRep><geometObjs Name="paris1988"><geoObjTyp><GeoObjTypCd value="002" Sync="TRUE"></GeoObjTypCd></geoObjTyp><geoObjCnt Sync="TRUE">0</geoObjCnt></geometObjs><topLvl><TopoLevCd value="001" Sync="TRUE"></TopoLevCd></topLvl></VectSpatRep></spatRepInfo><spdoinfo><ptvctinf><esriterm Name="paris1988"><efeatyp Sync="TRUE">Simple</efeatyp><efeageom code="4" Sync="TRUE"></efeageom><esritopo Sync="TRUE">FALSE</esritopo><efeacnt Sync="TRUE">0</efeacnt><spindex Sync="TRUE">FALSE</spindex><linrefer Sync="TRUE">TRUE</linrefer></esriterm></ptvctinf></spdoinfo><eainfo><detailed Name="paris1988"><enttyp><enttypl Sync="TRUE">paris1988</enttypl><enttypt Sync="TRUE">Feature Class</enttypt><enttypc Sync="TRUE">0</enttypc></enttyp><attr><attrlabl Sync="TRUE">FID</attrlabl><attalias Sync="TRUE">FID</attalias><attrtype Sync="TRUE">OID</attrtype><attwidth Sync="TRUE">4</attwidth><atprecis Sync="TRUE">0</atprecis><attscale Sync="TRUE">0</attscale><attrdef Sync="TRUE">Internal feature number.</attrdef><attrdefs Sync="TRUE">Esri</attrdefs><attrdomv><udom Sync="TRUE">Sequential unique whole numbers that are automatically generated.</udom></attrdomv></attr><attr><attrlabl Sync="TRUE">Shape</attrlabl><attalias Sync="TRUE">Shape</attalias><attrtype Sync="TRUE">Geometry</attrtype><attwidth Sync="TRUE">0</attwidth><atprecis Sync="TRUE">0</atprecis><attscale Sync="TRUE">0</attscale><attrdef Sync="TRUE">Feature geometry.</attrdef><attrdefs Sync="TRUE">Esri</attrdefs><attrdomv><udom Sync="TRUE">Coordinates defining the features.</udom></attrdomv></attr><attr><attrlabl Sync="TRUE">功能</attrlabl><attalias Sync="TRUE">功能</attalias><attrtype Sync="TRUE">Integer</attrtype><attwidth Sync="TRUE">10</attwidth><atprecis Sync="TRUE">10</atprecis><attscale Sync="TRUE">0</attscale></attr><attr><attrlabl Sync="TRUE">SUM_Shape_</attrlabl><attalias Sync="TRUE">SUM_Shape_</attalias><attrtype Sync="TRUE">Double</attrtype><attwidth Sync="TRUE">19</attwidth><atprecis Sync="TRUE">0</atprecis><attscale Sync="TRUE">0</attscale></attr><attr><attrlabl Sync="TRUE">Shape_Leng</attrlabl><attalias Sync="TRUE">Shape_Leng</attalias><attrtype Sync="TRUE">Double</attrtype><attwidth Sync="TRUE">19</attwidth><atprecis Sync="TRUE">0</atprecis><attscale Sync="TRUE">0</attscale></attr><attr><attrlabl Sync="TRUE">Shape_Area</attrlabl><attalias Sync="TRUE">Shape_Area</attalias><attrtype Sync="TRUE">Double</attrtype><attwidth Sync="TRUE">19</attwidth><atprecis Sync="TRUE">0</atprecis><attscale Sync="TRUE">0</attscale><attrdef Sync="TRUE">Area of feature in internal units squared.</attrdef><attrdefs Sync="TRUE">Esri</attrdefs><attrdomv><udom Sync="TRUE">Positive real numbers that are automatically generated.</udom></attrdomv></attr></detailed></eainfo><mdDateSt Sync="TRUE">20250116</mdDateSt></metadata>
